# Supplementary material for: Dendritic Cell-Mediated Phagocytosis but Not Immune Activation Is Enhanced by Plasmin
Source: PLoS One. 2015 Jul 1;10(7):e0131216. doi: 10.1371/journal.pone.0131216 (PMC4488505; doi:10.1371/journal.pone.0131216)
Supplement: S5 Fig — Raw data files of figures presented in this study. Files are presented in GraphPad Prism v.6.01 format. (ZIP) [file pone.0131216.s005.zip]

Archive with 1 entries (1 files):
- S5_Fig.pzfx
