# Supplementary material for: Dendritic Cell-Mediated Phagocytosis but Not Immune Activation Is Enhanced by Plasmin
Source: PLoS One. 2015 Jul 1;10(7):e0131216. doi: 10.1371/journal.pone.0131216 (PMC4488505; doi:10.1371/journal.pone.0131216)
Supplement: S1 Table — Significantly altered 'short-listed' proteins are highlighted where Pink represents up-regulated phospho-proteins; Blue represents down-regulated phospho-proteins. All highlighted 'short-listed' proteins were subjected to Ingenuity Pathway Analysis and to NCI-Pathway Interaction Database analysis (see Fig 5). (XLSX) [file pone.0131216.s006.xlsx]

## Sheet: Full Analysis
Target Protein Name	Phospho Site (Human)	Full Target Protein Name	Flag-untreated MoDCs	Globally Normalized - untreated MoDCs	%Error Range untreated MoDCs	Log2 (Intensity Corrected) - untreated MoDCs	Flag-plasmin treated MoDCs	Globally Normalized - plasmin treated MoDCs	%Error Range plasmin treated MoDCs	Log2 (Intensity Corrected) - plasmin treated MoDCs	%CFC (plasmin treated MoDCs from untreated MoDCs)	Z score (untreated MoDCs)	Z score (plasmin treated MoDCs)	Z-score Difference (plasmin treated MoDCs-untreated MoDCs)	Z-ratio (plasmin treated MoDCs, untreated MoDCs)	Meta Row	Meta Column	Row	Column	Refseq	Uniprot Link
14-3-3 z	Pan-specific	14-3-3 protein zeta (cross-reacts with other isoforms)	0, 0	197.856	44.5439	7.80598	0, 0	483.062	38.4793	8.71339	144.148	-0.453778	-0.077265	0.376513	1.53061	1	1	1	4	NP_003397	P63104
4E-BP1	S65	Eukaryotic translation initiation factor 4E binding protein 1 (PHAS1)	0, 0	311.223	17.8086	8.45948	0, 0	505.676	40.3313	8.7794	62.4801	-0.259405	-0.0571133	0.202292	0.822364	1	1	1	6	NP_004086	Q13541
4E-BP1	T45	Eukaryotic translation initiation factor 4E binding protein 1 (PHAS1)	0, 0	266.17	10.1432	8.23388	0, 0	197.17	6.28379	7.42063	-25.9232	-0.326507	-0.47196	-0.145453	-0.5913	1	1	1	8	NP_004086	Q13541
4E-BP1	T70	Eukaryotic translation initiation factor 4E binding protein 1 (PHAS1)	0, 0	195.41	14.718	7.78803	0, 0	384.412	66.0828	8.38384	96.721	-0.459116	-0.177882	0.281235	1.14328	1	1	1	10	NP_004086	Q13541
Abl	Pan-specific	Abelson proto-oncogene-encoded protein-tyrosine kinase	2, 0	5.07754	48.0688	2.5218	2, 0	21.8715	797.638	4.24831	330.749	-2.02547	-1.4405	0.584969	2.37804	1	1	2	2	NP_005148	P00519
AcCoA carboxylase	S80	Acetyl coenzyme A carboxylase	0, 0	4575.76	1.96228	12.3375	0, 0	5953.4	35.9371	12.3368	30.1074	0.894039	1.02901	0.134967	0.548671	1	1	2	4	NP_000655	Q13085
Acetylated Lysine	Pan-specific	Acetylated Lysine	0, 0	325.406	9.46077	8.52377	0, 0	452.968	47.1598	8.62059	39.2007	-0.240282	-0.105598	0.134685	0.547525	1	1	2	6	NA	NA
Acetylated Lysine	Pan-specific	Acetylated Lysine	0, 0	1202.37	1.3619	10.4093	0, 0	1663.78	6.71271	10.4976	38.3752	0.320549	0.467465	0.146916	0.597249	1	1	2	8	NA	NA
ACK1	Pan-specific	Activated p21cdc42Hs protein-serine kinase	0, 0	4278.41	6.89074	12.2405	0, 0	3283.57	8.65202	11.4784	-23.2525	0.865207	0.766913	-0.098294	-0.399588	1	1	2	10	NP_005772	Q07912
Adducin a + Adducin g	S726 + S693	Adducin alpha (ADD1) + Adducin gamma (ADD3)	0, 0	684.82	16.1062	9.59726	0, 0	877.13	56.1688	9.57398	28.082	0.0790072	0.18548	0.106472	0.432835	1	1	3	2	NP_058432	P35611
AIF	Pan-specific	Apoptosis inducing factor (programed cell death protein 8 (PDCD8))	0, 0	3037.16	16.0841	11.7462	0, 0	3073.91	2.40304	11.3832	1.21001	0.71817	0.737849	0.0196798	0.080003	1	1	3	4	NP_004199	O95831
AK2	Pan-specific	Adenylate kinase 2	0, 0	1137.61	30.0204	10.3295	0, 0	931.258	2.08673	9.66037	-18.1393	0.296792	0.211855	-0.0849369	-0.345288	1	1	3	6	NP_001616	P54819
ALK	Pan-specific	Anaplastic lymphoma kinase	3, 0	5927.78	5.12161	12.711	3, 0	4157.12	21.5966	11.8187	-29.8705	1.00513	0.870816	-0.13431	-0.545999	1	1	3	8	AAB71619	Q9UM73
ALS2CR7 (PFTAIRE2)	Pan-specific	Amyotrophic lateral sclerosis 2 chromosomal region candidate gene protein-serine kinase 7	0, 0	453.076	63.4993	9.00128	0, 0	303.811	40.4711	8.04436	-32.9447	-0.0982547	-0.281527	-0.183273	-0.745045	1	1	3	10	NP_631897	Q96Q40
AMPKa1/2	T183	5'-AMP-activated protein kinase subunit alpha 1/2	0, 0	192.994	27.8784	7.77009	0, 0	251.631	38.9326	7.77249	30.3825	-0.464454	-0.364531	0.0999222	0.406207	1	1	4	2	NP_006242	Q13131
ANKRD3	Pan-specific	Ankyrin repeat domain protein-serine kinase 3 (RIPK4, DIK)	2, 2	4.60099	19.4936	2.37962	2, 2	5.31682	0.947867	2.20789	15.5581	-2.06776	-2.06346	0.00430046	0.0174824	1	1	4	4	NP_065690	P57078
APG1	Pan-specific	Hsp 70-related heat shock protein 1 (osmotic stress protein 94 (OSP94))	0, 0	757.806	6.0959	9.74336	0, 0	838.254	15.4902	9.50857	10.6159	0.122464	0.165511	0.0430478	0.174999	1	1	4	6	NP_055093	O95757
APG2	Pan-specific	Hsp 70-related heat shock protein 4 (HSP70RY)	0, 0	3962.02	28.6165	12.1297	0, 0	2321.46	8.54582	10.9781	-41.4071	0.832239	0.614187	-0.218053	-0.886435	1	1	4	8	BAA75062	P34932
Arrestin b1	Pan-specific	Arrestin beta 1	0, 0	797.486	55.8289	9.81699	0, 0	761.97	5.10957	9.37092	-4.45352	0.144364	0.123484	-0.0208796	-0.0848805	1	1	4	10	NP_004032	P49407
Arrestin b1	S412	Arrestin beta 1	0, 0	1759.1	41.7273	10.9583	0, 0	1610.49	20.9707	10.4506	-8.44821	0.483826	0.453124	-0.0307018	-0.12481	1	1	5	2	NP_004032	P49407
ASK1 (MAP3K5)	Pan-specific	Apoptosis signal regulating protein-serine kinase	2, 2	0.7798	67.2727	-0.181149	2, 2	1.71358	73.7132	0.574344	119.746	-2.82942	-2.5622	0.267221	1.08631	1	1	5	4	NP_005914	Q99683
ASK1 (MAP3K5)	Pan-specific	Apoptosis signal regulating protein-serine kinase	0, 0	1883.01	10.7192	11.0565	0, 0	2797.79	42.4615	11.2474	48.5804	0.513036	0.696393	0.183356	0.745386	1	1	5	6	NP_005914	Q99683
ASK1 (MAP3K5)	S1046	Apoptosis signal regulating protein-serine kinase	0, 0	438.867	11.7394	8.95532	0, 0	516.857	3.81751	8.81095	17.7707	-0.111927	-0.0474798	0.0644475	0.261994	1	1	5	8	NP_005914	Q59GL6
ATF2	Pan-specific	Activating transcription factor 2 (CRE-BP1)	0, 0	193.771	64.6944	7.77589	0, 0	271.646	93.3098	7.88291	40.1888	-0.462729	-0.330819	0.13191	0.536244	1	1	5	10	NP_001871	P15336
ATF2	T69 + T71	Activating transcription factor 2 (CRE-BP1)	0, 0	4214.2	4.26296	12.2187	0, 0	4677.66	8.77656	11.9889	10.9974	0.858719	0.92278	0.064061	0.260423	1	1	6	2	NP_001871	P15336
ATF2	T69 + T71	Activating transcription factor 2 (CRE-BP1)	0, 0	284.584	5.85191	8.33039	0, 0	756.625	56.4196	9.36076	165.87	-0.297802	0.120384	0.418185	1.70002	1	1	6	4	NP_001871	P15336
ATF2	S112	Activating transcription factor 2 (CRE-BP1)	0, 0	97.0532	53.26	6.77838	0, 0	133.316	30.9932	6.85604	37.3642	-0.759421	-0.644334	0.115088	0.467858	1	1	6	6	NP_001871	P15336
Aurora A (AIK)	Pan-specific	Aurora Kinase A (serine/threonine protein kinase 6)	0, 0	4867.48	82.7943	12.4266	0, 0	2447.42	3.13879	11.0544	-49.719	0.920559	0.63746	-0.2831	-1.15087	1	1	6	8	NP_940835	O14965
Aurora A (AIK)	Pan-specific	Aurora Kinase A (serine/threonine protein kinase 6)	0, 0	124.926	191.942	7.14261	0, 0	124.221	37.8899	6.7541	-0.564155	-0.651088	-0.675457	-0.0243695	-0.0990676	1	1	6	10	NP_940835	O14965
Aurora B (AIM-1)	Pan-specific	Aurora Kinase B (serine/threonine protein kinase 12)	0, 3	1130.01	24.3435	10.3198	0, 3	1136.24	31.5191	9.94738	0.551308	0.293916	0.299485	0.00556899	0.0226392	1	1	7	2	NP_004208	Q96GD4
Aurora C (AIK3)	Pan-specific	Aurora Kinase C (serine/threonine-protein kinase 13)	0, 0	225.423	9.3222	7.99417	0, 0	436.758	24.7795	8.56802	93.7505	-0.397805	-0.121649	0.276157	1.12264	1	1	7	4	NP_003151	Q9UQB9
Axl	Pan-specific	Axl proto-oncogene-encoded protein-tyrosine kinase	0, 0	280.692	23.4745	8.31052	0, 0	338.652	30.4107	8.20099	20.649	-0.303712	-0.233708	0.0700042	0.284583	1	1	7	6	NP_001690	P30530
B23 (NPM)	S4	B23 (nucleophosmin, numatrin, nucleolar protein NO38)	2, 2	4.36582	26.7218	2.30393	2, 2	12.498	54.0323	3.44095	186.269	-2.09027	-1.68699	0.40328	1.63943	1	1	7	8	NP_002511	P06748
B23 (NPM)	T199	B23 (nucleophosmin, numatrin, nucleolar protein NO38)	0, 0	964.226	122.243	10.0909	0, 0	782.298	15.7425	9.4089	-18.8678	0.225834	0.135081	-0.0907533	-0.368933	1	1	7	10	NP_002511	P06748
B23 (NPM)	T199	B23 (nucleophosmin, numatrin, nucleolar protein NO38)	0, 0	18.6949	27.3411	4.40224	0, 0	39.2271	72.4047	5.09111	109.828	-1.46616	-1.18319	0.282978	1.15037	1	1	8	2	NP_002511	P06748
B23 (NPM)	T234/T237	B23 (nucleophosmin, numatrin, nucleolar protein NO38)	0, 0	393.264	6.61493	8.79703	0, 0	1353.79	19.5131	10.2001	244.244	-0.159007	0.376646	0.535653	2.17755	1	1	8	4	NP_002511	P06748
Bad	S75	Bcl2-antagonist of cell death protein	0, 0	5523.56	16.4201	12.6091	0, 0	8030.75	13.2596	12.7686	45.3908	0.974818	1.16084	0.186026	0.75624	1	1	8	6	NP_004313	Q92934
Bad	S99	Bcl2-antagonist of cell death protein	0, 0	399.363	50.2066	8.81923	0, 0	419.414	85.0664	8.50956	5.02092	-0.152404	-0.139497	0.0129066	0.0524682	1	1	8	8	NP_004313	Q92934
Bak	Pan-specific	Bcl2 homologous antagonist/killer (BCK2L7)	0, 0	4149.16	16.1872	12.1963	0, 0	2936.35	0.620532	11.3171	-29.2301	0.852044	0.717685	-0.134359	-0.546201	1	1	8	10	NP_001179	Q16611
Bax	Pan-specific	Apoptosis regulator Bcl2-associated X protein	0, 0	3042.92	99.5162	11.7489	0, 0	4886.86	35.1743	12.052	60.5976	0.718984	0.942052	0.223068	0.906823	1	1	9	2	NP_620116	Q07812
Bcl2	Pan-specific	B-cell lymphoma protein 2 alpha	0, 0	444.99	2.5306	8.9753	0, 0	1822.32	39.8477	10.6289	309.52	-0.105982	0.507556	0.613538	2.49418	1	1	9	4	NP_000624	P10415
Bcl-xL	Pan-specific	Bcl2-like protein 1	0, 0	4761.81	4.79619	12.395	0, 0	7179.41	11.2644	12.607	50.7705	0.911142	1.11149	0.200344	0.814444	1	1	9	6	NP_612815	Q07817
Bcl-xS/L	Pan-specific	Bcl2-like protein 1	0, 0	5721.12	11.2879	12.6598	0, 0	4955.65	10.0871	12.0722	-13.3796	0.989898	0.948209	-0.0416891	-0.169476	1	1	9	8	NP_612815	Q07817
Bid	Pan-specific	BH3 interacting domain death agonist	0, 0	2867.93	0.618467	11.6635	0, 0	2078.42	0.0800973	10.8186	-27.5287	0.693569	0.565477	-0.128092	-0.520723	1	1	9	10	NP_001187	P55957
BLK	Pan-specific	B lymphoid tyrosine kinase	0, 0	1653.88	21.8374	10.8693	0, 0	2251.51	26.5148	10.934	36.1353	0.45736	0.600711	0.143351	0.582755	1	1	10	2	NP_001706	P51451
BLNK	Y84	B-cell linker protein	2, 2	4.33134	35.6421	2.29249	2, 2	5.26734	9.92525	2.1944	21.6099	-2.09368	-2.06758	0.0260981	0.106095	1	1	10	4	NP_037446	O75498
BMX (Etk)	Pan-specific	Bone marrow X protein-tyrosine kinase	0, 0	633.863	14.4352	9.4857	0, 0	1182.73	36.4613	10.0052	86.5901	0.0458276	0.317145	0.271318	1.10297	1	1	10	6	NP_001712	P51813
BMX (Etk)	Y40	Bone marrow X protein-tyrosine kinase	0, 0	584.209	1.44351	9.36802	0, 0	925.287	9.2361	9.65109	58.3829	0.0108234	0.209022	0.198198	0.805723	1	1	10	8	NP_001712	P51813
BRCA1	S1497	Breast cancer type 1 susceptibility protein	0, 0	1947.65	16.5486	11.1052	0, 0	2135.73	6.20363	10.8578	9.65708	0.527518	0.577458	0.0499393	0.203015	1	1	10	10	NP_009225	P38398
BRD2	Pan-specific	Bromodomain-containing protein-serine kinase 2	0, 0	683.723	14.4259	9.59494	0, 0	731.124	4.80204	9.3113	6.9327	0.0783197	0.105282	0.0269625	0.109609	1	1	11	2	NP_005095	P25440
Btk	Pan-specific	Bruton's agammaglobulinemia tyrosine kinase	2, 2	1.6374	58.4098	0.889084	2, 2	2.42709	14.0212	1.07656	48.2283	-2.5111	-2.40887	0.102229	0.415583	1	1	11	4	NP_000052	Q06187
Btk	Y223	Bruton's agammaglobulinemia tyrosine kinase	0, 0	123.253	3.52872	7.12316	0, 0	223.668	25.8742	7.60254	81.4699	-0.656872	-0.416419	0.240453	0.977499	1	1	11	6	NP_000052	Q06187
BUB1A	Pan-specific	BUB1 mitotic checkpoint protein-serine kinase	0, 0	426.715	79.767	8.9148	0, 0	428.612	12.529	8.54086	0.444531	-0.123977	-0.129942	-0.00596531	-0.0242504	1	1	11	8	NP_004327	O43683
Caldesmon	S789	Caldesmon	0, 0	1049.05	40.8181	10.2125	0, 0	954.272	22.2002	9.69559	-9.03444	0.262013	0.222608	-0.0394052	-0.160191	1	1	11	10	NP_004333	Q05682
Calnexin	Pan-specific	Calnexin	0, 3	9369.58	38.6614	13.3714	0, 3	12824.6	6.34161	13.444	36.8745	1.20158	1.36702	0.165444	0.672569	1	2	1	2	NP_001019820.1.	P27824
Calnexin	Pan-specific	Calnexin	0, 0	12897.9	27.5313	13.8325	0, 0	13376.1	14.6972	13.5047	3.70785	1.33872	1.38557	0.0468514	0.190462	1	2	1	4	NP_001019820.1.	P27824
Calreticulin	Pan-specific	Calreticulin	3, 3	9201.41	2.18743	13.3453	3, 3	16477.6	20.4474	13.8056	79.0773	1.19381	1.47742	0.283616	1.15296	1	2	1	6	NP_004334.1.	P27797
CAMK1a	Pan-specific	Calcium/calmodulin-dependent protein-serine kinase 1 alpha	0, 0	2491.36	11.5307	11.4604	0, 0	2357.74	2.39377	11.0005	-5.36333	0.633168	0.621018	-0.0121498	-0.0493918	1	2	1	8	NP_003647.1	Q14012
CaMK1d	Pan-specific	Calcium/calmodulin-dependent protein-serine kinase 1 delta	0, 0	1362.12	21.1722	10.5893	0, 0	1490	15.6269	10.3384	9.38901	0.374077	0.418875	0.0447979	0.182114	1	2	1	10	NP_003647	Q8IU85
CaMK1d	Pan-specific	Calcium/calmodulin-dependent protein-serine kinase 1 delta	2, 2	2.24126	45.6395	1.34199	2, 2	3.03358	6.58307	1.39835	35.3515	-2.37639	-2.31062	0.0657666	0.267357	1	2	2	2	NP_003647	Q8IU85
CaMK2a	T286	Calcium/calmodulin-dependent protein-serine kinase 2 alpha	0, 0	53.4525	17.4905	5.91786	0, 0	41.5874	11.3147	5.1754	-22.1974	-1.01537	-1.15745	-0.14208	-0.577588	1	2	2	4	NP_741960	Q9UQM7
CaMK2a	T286	Calcium/calmodulin-dependent protein-serine kinase 2 alpha	0, 0	1429.8	7.53237	10.6593	0, 0	1198.78	4.68106	10.0247	-16.1575	0.394887	0.323084	-0.0718027	-0.291895	1	2	2	6	NP_741960	Q9UQM7
CAMK2b	Pan-specific	Calcium/calmodulin-dependent protein-serine kinase 2 beta	0, 0	6096.24	23.4186	12.7514	0, 0	4863.47	4.42142	12.0451	-20.2219	1.01715	0.939938	-0.077212	-0.313885	1	2	2	8	NP_742081	Q13554
CAMK2d	Pan-specific	Calcium/calmodulin-dependent protein-serine kinase 2 delta	0, 0	2029.3	5.23986	11.1644	0, 0	1388.94	27.6017	10.2371	-31.5557	0.545141	0.387937	-0.157204	-0.639071	1	2	2	10	NP_742126	Q13557
CAMK2g	Pan-specific	Calcium/calmodulin-dependent protein-serine kinase 2 gamma	0, 0	12073.7	16.5939	13.7373	0, 0	8642.74	19.2385	12.8746	-28.417	1.31038	1.19319	-0.11719	-0.476404	1	2	3	2	NP_751913	Q13555
CaMK4	Pan-specific	Calcium/calmodulin-dependent protein-serine kinase 4	0, 0	445	20.2986	8.97534	0, 0	336.147	4.10884	8.19028	-24.4613	-0.105972	-0.236977	-0.131005	-0.532566	1	2	3	4	NP_001735	Q16566
CaMK4	Pan-specific	Calcium/calmodulin-dependent protein-serine kinase 4	0, 0	209.511	57.2545	7.88856	0, 0	221.571	44.1812	7.58895	5.75604	-0.429216	-0.420568	0.00864865	0.0351588	1	2	3	6	NP_001735	Q16566
CaMK4	Pan-specific	Calcium/calmodulin-dependent protein-serine kinase 4	0, 0	3337.68	27.1822	11.8823	0, 0	2491.23	9.11344	11.08	-25.3605	0.758658	0.645275	-0.113383	-0.460928	1	2	3	8	NP_001735	Q16566
CaMKK (CaMKK2)	Pan-specific	Calcium/calmodulin-dependent protein-serine kinase kinase	0, 0	3752.88	24.1635	12.0515	0, 0	3909.76	11.4685	11.7302	4.18047	0.808969	0.843795	0.0348257	0.141575	1	2	3	10	NP_006540	Q8N5S9
CAS	Pan-specific	Cellular apoptosis susceptibility protein (CSE1L)	0, 0	317.331	1.83851	8.48752	0, 0	348.648	8.48912	8.24296	9.86905	-0.251066	-0.220894	0.0301721	0.122656	1	2	4	2	NP_001307	P55060
CASK/Lin2	Pan-specific	Calcium/calmodulin-dependent protein-serine kinase (Lin2 homolog)	0, 0	690.521	27.4109	9.60922	0, 0	455.188	21.5693	8.62765	-34.0805	0.0825645	-0.103444	-0.186009	-0.756169	1	2	4	4	AAB88125	O14936
CASP12	Pan-specific	Caspase 12	3, 3	616.776	33.2873	9.44628	3, 3	791.943	36.8826	9.42658	28.4003	0.0341017	0.140478	0.106377	0.432446	1	2	4	6	NP_033938	O08736
CASP1	Pan-specific	Caspase 1 (Interleukin-1 beta convertase) (alpha/beta/gamma/delta isoforms, p20)	0, 3	3365.14	36.3057	11.8941	0, 3	2152.74	45.4097	10.8693	-36.0282	0.762174	0.580951	-0.181223	-0.736713	1	2	4	8	NP_001214	P29466
CASP1	Pan-specific	Caspase 1 (Interleukin-1 beta convertase) (alpha/beta/gamma/delta isoforms, p20)	0, 0	241.05	16.4513	8.09086	0, 0	402.41	1.56795	8.44985	66.9403	-0.369044	-0.157727	0.211317	0.859052	1	2	4	10	NP_001214	P29466
CASP2	Pan-specific	Caspase 2 (ICH1 protease)	0, 0	3468.78	5.30801	11.9379	0, 0	3149.75	5.32305	11.4184	-9.19708	0.77519	0.748586	-0.0266039	-0.108151	1	2	5	2	NP_001215	P42575
CASP3	Pan-specific	Caspase 3 (apopain, cysteine protease CPP32)	0, 0	854.637	30.472	9.91684	0, 0	836.397	2.27243	9.50537	-2.13419	0.174063	0.164534	-0.00952876	-0.0387366	1	2	5	4	NP_004337	P42574
CASP3	Pan-specific	Caspase 3 (apopain, cysteine protease CPP32)	0, 0	668.598	24.6779	9.56267	0, 0	377.008	51.2397	8.35578	-43.6122	0.0687202	-0.186448	-0.255169	-1.03732	1	2	5	6	NP_004337	P42574
CASP4	Pan-specific	Caspase 4 (ICH2 protease, ICE(rel)-II)	0, 0	4560.15	18.4311	12.3325	0, 0	3639.29	24.6086	11.6268	-20.1937	0.892573	0.812218	-0.0803554	-0.326663	1	2	5	8	NP_001216	P49662
CASP5	Pan-specific	Caspase 5 (ICH3 protease, ICE(rel)-III)	0, 0	653.28	5.51451	9.52923	0, 0	1140.23	48.6022	9.95243	74.5387	0.0587751	0.301027	0.242251	0.984808	1	2	5	10	NP_004338	P51878
CASP6	Pan-specific	Caspase 6 (apoptotic protease Mch2)	0, 0	438.712	23.4682	8.9548	0, 0	727.9	18.1598	9.30493	65.9178	-0.112079	0.103336	0.215415	0.875713	1	2	6	2	NP_001217	P55212
CASP7	Pan-specific	Caspase 7 (ICE-like apoptotic protease 3 (ICE-LAP3), Mch3)	0, 0	449.605	3.09226	8.99019	0, 0	1177.46	62.6808	9.99879	161.887	-0.101555	0.315178	0.416733	1.69412	1	2	6	4	NP_01218	P55210
CASP7	Pan-specific	Caspase 7 (ICE-like apoptotic protease 3 (ICE-LAP3), Mch3)	0, 0	998.238	15.4227	10.1409	0, 0	792.218	13.6248	9.42708	-20.6384	0.24071	0.140631	-0.100079	-0.406842	1	2	6	6	NP_01218	P55210
CASP9	Pan-specific	Caspase 9 (ICE-like apoptotic protease 6 (ICE-LAP6), Mch6, APAF3)	0, 0	186.372	12.0406	7.71972	0, 0	117.674	37.3703	6.67599	-36.8605	-0.479436	-0.699306	-0.21987	-0.893824	1	2	6	8	NP_033938	P55211
Catenin b1	Pan-specific	Catenin (cadherin-associated protein) beta 1	0, 0	11315.1	3.5672	13.6436	0, 0	10816.8	3.16538	13.1983	-4.40386	1.28254	1.29203	0.00948948	0.038577	1	2	6	10	NP_001895	P35222
Caveolin 2	Pan-specific	Caveolin 2	0, 0	1369.34	15.4993	10.5969	0, 0	1580.04	7.389	10.4231	15.3874	0.376346	0.444718	0.0683722	0.277949	1	2	7	2	NP_001224	P51636
Caveolin 2	S36	Caveolin 2	0, 0	1619.33	70.5629	10.8389	0, 0	4379.94	3.56744	11.894	170.478	0.448301	0.893813	0.445512	1.81111	1	2	7	4	NP_001224	P51636
CD45	Pan-specific	Leukocyte common antigen CD45 receptor-tyrosine phosphatase (LCA, T200)	0, 0	3120.73	50.8916	11.7853	0, 0	6776.2	28.4834	12.5236	117.135	0.729818	1.08603	0.356208	1.44807	1	2	7	6	NP_002829	P08575
Cdc25B	Pan-specific	Cell division cycle 25B phosphatase	0, 0	3582.11	42.8658	11.9843	0, 0	4929.36	64.5834	12.0645	37.6103	0.788986	0.945865	0.15688	0.637752	1	2	7	8	NP_004349	P30305
Cdc25C	Pan-specific	Cell division cycle 25C phosphatase	0, 0	6733.97	2.52295	12.8949	0, 0	4297.15	6.5705	11.8665	-36.187	1.05984	0.885408	-0.174435	-0.709118	1	2	7	10	NP_001781	P30307
Cdc25C	S216	Cell division cycle 25C phosphatase	0, 0	16.3484	19.6	4.20875	0, 0	21.1257	43.6878	4.19826	29.2221	-1.52372	-1.45578	0.0679341	0.276168	1	2	8	2	NP_002882.3	P30307
CDC2L5 (CHED)	Pan-specific	Cell division cycle 2-like protein-serine kinase 5	0, 0	2897.42	6.97411	11.6782	0, 0	2247.19	0.263986	10.9312	-22.4416	0.697958	0.599865	-0.0980936	-0.398773	1	2	8	4	NP_003709	Q14004
Cdc34	Pan-specific	Cell division cycle 34 (ubiquitin-conjugating ligase)	0, 0	2305.78	75.0469	11.3487	0, 0	3911.47	77.1717	11.7308	69.6378	0.59995	0.843987	0.244037	0.992069	1	2	8	6	NP_004350	P49427
Cdc42	Pan-specific	Cell division control protein 42 homolog	0, 0	1640.85	9.16206	10.8579	0, 0	1636.14	25.7616	10.4734	-0.286526	0.453965	0.460087	0.00612175	0.0248863	1	2	8	8	NP_001782	P60953
CDK1 (CDC2)	Pan-specific	Cyclin-dependent protein-serine kinase 1	0, 0	4061.27	4.56261	12.1654	0, 0	3863.92	6.02646	11.7132	-4.85922	0.842857	0.8386	-0.00425694	-0.0173055	1	2	8	10	NP_001777	P06493
CDK1 (CDC2)	Pan-specific	Cyclin-dependent protein-serine kinase 1	0, 0	1810.8	18.9288	11.0001	0, 0	1607.09	11.4005	10.4476	-11.25	0.496256	0.452193	-0.044063	-0.179126	1	2	9	2	NP_001777	P06493
CDK1 (CDC2)	Pan-specific	Cyclin-dependent protein-serine kinase 1	3, 0	2504.83	17.8062	11.4682	3, 0	816.791	33.5564	9.47115	-67.3914	0.635481	0.154087	-0.481394	-1.95698	1	2	9	4	NP_001777	P06493
CDK1 (CDC2)	Pan-specific	Cyclin-dependent protein-serine kinase 1	2, 2	4.9405	30.9091	2.48233	2, 2	6.83131	26.1333	2.56949	38.2716	-2.03721	-1.95306	0.0841503	0.342091	1	2	9	6	NP_001777	P06493
CDK1 (CDC2)	Pan-specific	Cyclin-dependent protein-serine kinase 1	0, 0	3632.09	15.2178	12.0043	0, 0	2462.42	1.31854	11.0632	-32.2036	0.794931	0.640152	-0.154779	-0.629211	1	2	9	8	NP_001777	P06493
CDK1 (CDC2)	Pan-specific	Cyclin-dependent protein-serine kinase 1	0, 0	6876.69	2.96667	12.9252	0, 0	6349.61	11.9586	12.4298	-7.66476	1.06884	1.05739	-0.0114566	-0.0465737	1	2	9	10	NP_001777	P06493
CDK1/2	T14+Y15	Cyclin-dependent protein-serine kinase 1/2	0, 0	2323.5	28.7719	11.3598	0, 0	1947.62	8.38188	10.7248	-16.1775	0.603235	0.536845	-0.0663905	-0.269893	1	2	10	2	NP_001777	P06493
CDK1/2	Y15	Cyclin-dependent protein-serine kinase 1/2	0, 0	473.383	8.46717	9.06454	0, 0	661.179	1.33693	9.16623	39.6709	-0.0794401	0.0609893	0.140429	0.570878	1	2	10	4	NP_001777	P06493
CDK1/2	Y15	Cyclin-dependent protein-serine kinase 1/2	0, 0	252.637	11.487	8.1586	0, 0	722.075	17.1262	9.29333	185.815	-0.348897	0.0997966	0.448694	1.82405	1	2	10	6	NP_001777	P06493
CDK1/2	Y15	Cyclin-dependent protein-serine kinase 1/2	0, 0	751.956	38.8541	9.73218	0, 0	540.302	5.05328	8.87495	-28.1471	0.119138	-0.02794	-0.147078	-0.597906	1	2	10	8	NP_001777	P06493
CDK1/2	T161	Cyclin-dependent protein-serine kinase 1/2	0, 0	49.8462	61.5413	5.81709	0, 0	51.3211	17.1437	5.47881	2.95902	-1.04534	-1.06482	-0.0194734	-0.0791638	1	2	10	10	NP_001777	P06493
CDK10	Pan-specific	Cyclin-dependent protein-serine kinase 10 [PISSLRE]	0, 0	847.513	0.886529	9.90477	0, 0	1342.17	16.9614	10.1877	58.3653	0.170471	0.372849	0.202377	0.82271	1	3	1	2	NP_003665	Q15131
CDK2	Pan-specific	Cyclin-dependent protein-serine kinase 2	0, 0	557.789	6.15195	9.30125	0, 0	995.409	30.194	9.75647	78.4561	-0.00903437	0.241198	0.250233	1.01725	1	3	1	4	NP_001789	P24941
CDK2	Pan-specific	Cyclin-dependent protein-serine kinase 2	3, 0	802.631	239.633	9.82627	3, 0	815.939	276.058	9.46965	1.65797	0.147123	0.153626	0.00650303	0.0264363	1	3	1	6	NP_001789	P24941
CDK2	Pan-specific	Cyclin-dependent protein-serine kinase 2	0, 0	239.233	22.6137	8.07995	0, 0	288.279	19.4967	7.96865	20.5012	-0.372291	-0.304643	0.0676481	0.275005	1	3	1	8	NP_001789	P24941
CDK2	Pan-specific	Cyclin-dependent protein-serine kinase 2	0, 0	3435.3	23.0152	11.9239	0, 0	2523.59	0.617538	11.0986	-26.5393	0.771028	0.65096	-0.120068	-0.488103	1	3	1	10	NP_001789	P24941
CDK2	Pan-specific	Cyclin-dependent protein-serine kinase 2	2, 2	4.5895	82.2368	2.37601	2, 2	2.07149	50.6224	0.847997	-54.8646	-2.06883	-2.47865	-0.409816	-1.666	1	3	2	2	NP_001789	P24941
CDK2	Pan-specific	Cyclin-dependent protein-serine kinase 2	0, 0	4691.92	17.629	12.3736	0, 0	8337.48	22.5538	12.8227	77.6987	0.904796	1.17735	0.272558	1.10801	1	3	2	4	NP_001789	P24941
CDK4	Pan-specific	Cyclin-dependent protein-serine kinase 4	0, 0	992.95	1.54476	10.1333	0, 0	1209.05	17.9781	10.037	21.7633	0.238431	0.326841	0.0884102	0.359408	1	3	2	6	NP_000066	P11802
CDK4	Pan-specific	Cyclin-dependent protein-serine kinase 4	3, 3	1463.61	3.50816	10.693	3, 3	1819.76	6.3982	10.6269	24.3336	0.404916	0.506936	0.10202	0.414735	1	3	2	8	NP_000066	P11802
CDK5	Pan-specific	Cyclin-dependent protein-serine kinase 5	0, 0	1695.35	3.59382	10.905	0, 0	1569.11	6.38079	10.4131	-7.44605	0.467987	0.441661	-0.0263259	-0.107021	1	3	2	10	NP_004926	Q00535
CDK5	Pan-specific	Cyclin-dependent protein-serine kinase 5	0, 0	1590.63	65.6619	10.8131	0, 0	1143.13	10.4311	9.9561	-28.1339	0.440629	0.302145	-0.138483	-0.562967	1	3	3	2	NP_004926	Q00535
CDK5	Pan-specific	Cyclin-dependent protein-serine kinase 5	0, 0	483.438	12.4728	9.09486	0, 0	910.488	31.892	9.62783	88.336	-0.0704213	0.20192	0.272342	1.10713	1	3	3	4	NP_004926	Q00535
CDK5	Pan-specific	Cyclin-dependent protein-serine kinase 5	0, 0	3818.8	5.55139	12.0766	0, 0	6863.1	10.8749	12.542	79.719	0.816441	1.09164	0.275198	1.11874	1	3	3	6	NP_004926	Q00535
CDK6	Pan-specific	Cyclin-dependent protein-serine kinase 6	0, 0	1367.54	16.1873	10.595	0, 0	1316.83	4.69802	10.1602	-3.7081	0.375782	0.364454	-0.0113283	-0.0460523	1	3	3	8	NP_001250	Q00534
CDK6	Pan-specific	Cyclin-dependent protein-serine kinase 6	0, 0	279.545	14.2182	8.30461	0, 0	274.671	19.4028	7.89889	-1.74339	-0.305469	-0.325941	-0.0204719	-0.0832232	1	3	3	10	NP_001250	Q00534
CDK6	Pan-specific	Cyclin-dependent protein-serine kinase 6	0, 0	1406.62	11.8368	10.6357	0, 0	1142.52	16.5433	9.95534	-18.7755	0.387874	0.301913	-0.0859616	-0.349454	1	3	4	2	NP_001250	Q00534
CDK7	Pan-specific	Cyclin-dependent protein-serine kinase 7	2, 2	3.97326	101.408	2.168	2, 2	3.79198	59.0409	1.72028	-4.56274	-2.1307	-2.21233	-0.0816299	-0.331845	1	3	4	4	NP_001790	P50613
CDK7	Pan-specific	Cyclin-dependent protein-serine kinase 7	0, 0	1616.2	7.55184	10.8361	0, 0	1872.63	7.10528	10.6682	15.8662	0.44747	0.51955	0.0720798	0.293021	1	3	4	6	NP_001790	P50613
CDK8	Pan-specific	Cyclin-dependent protein-serine kinase 8	0, 0	1004.53	4.0569	10.15	0, 0	1256.32	13.0552	10.0923	25.0655	0.243405	0.343733	0.100328	0.407858	1	3	4	8	NP_001252	P49336
CDK8	Pan-specific	Cyclin-dependent protein-serine kinase 8	0, 0	389.542	0.788986	8.78331	0, 0	517.172	3.43879	8.81183	32.7643	-0.163088	-0.0472111	0.115877	0.471065	1	3	4	10	NP_001252	P49336
CDK8	Pan-specific	Cyclin-dependent protein-serine kinase 8	3, 0	2805.16	30.0832	11.6315	3, 0	1436.15	33.2397	10.2853	-48.8033	0.684072	0.40266	-0.281413	-1.14401	1	3	5	2	NP_001252	P49336
CDK8	Pan-specific	Cyclin-dependent protein-serine kinase 8	2, 2	3.38355	52.3534	1.93621	2, 2	4.40652	22.3577	1.93697	30.2334	-2.19964	-2.14618	0.0534685	0.217362	1	3	5	4	NP_001252	P49336
CDK9	Pan-specific	Cyclin-dependent protein-serine kinase 9	0, 0	11463.4	17.1789	13.6624	0, 0	11467.9	23.3328	13.2826	0.0395373	1.28812	1.31777	0.0296493	0.120531	1	3	5	6	NP_001252	P50750
CDKL1	Pan-specific	Cyclin-dependent kinase-like 1	0, 0	179.579	35.6675	7.66615	0, 0	159.606	19.0586	7.1157	-11.1224	-0.495368	-0.565057	-0.0696894	-0.283304	1	3	5	8	NP_004187.2	Q00532
Chk1	Pan-specific	Checkpoint protein-serine kinase 1	0, 0	12823.5	14.6529	13.8242	0, 0	10963.3	12.2565	13.2177	-14.5063	1.33624	1.29795	-0.0382841	-0.155634	1	3	5	10	NP_001265	O14757
Chk1	Pan-specific	Checkpoint protein-serine kinase 1	0, 3	3791.77	25.4489	12.0663	0, 3	2392.3	24.8079	11.0215	-36.9081	0.813393	0.627426	-0.185967	-0.755998	1	3	6	2	NP_001265	O14757
Chk2	Pan-specific	Checkpoint protein-serine kinase 2	2, 2	8.48408	59.632	3.26243	2, 2	4.30985	26.6949	1.90497	-49.2008	-1.80518	-2.15595	-0.350764	-1.42594	1	3	6	4	NP_009125	O96017
Chk2	T68	Checkpoint protein-serine kinase 2	0, 0	2128.98	35.5904	11.2336	0, 0	2539.81	4.76131	11.1078	19.2968	0.565718	0.653782	0.0880633	0.357998	1	3	6	6	NP_009125	O96017
c-IAP1	Pan-specific	Cellular inhibitor of apoptosis protein 1 (baculoviral IAP repeat-containing protein 3, apoptosis inhibitor 2 (API2))	0, 0	1084.06	4.54192	10.2599	0, 0	1009.43	38.3511	9.77666	-6.88378	0.276099	0.24736	-0.0287395	-0.116833	1	3	6	8	NP_001156	Q13490
CK1d	Pan-specific	Casein protein-serine kinase 1 delta	0, 0	3532.38	22.1327	11.9641	0, 0	2248.82	16.3616	10.9323	-36.3371	0.782986	0.600183	-0.182803	-0.743138	1	3	6	10	NP_001884	P48730
CK1e	Pan-specific	Casein protein-serine kinase 1 epsilon	3, 3	5347.63	49.7645	12.5624	3, 3	8104.17	163.366	12.7818	51.5471	0.960928	1.16485	0.203925	0.829003	1	3	7	2	NP_001885	P49674
CK1g	Pan-specific	Casein kinase I gamma 1 isoform	2, 2	3.23148	40.7407	1.86987	2, 2	4.79607	205.399	2.05918	48.4171	-2.21938	-2.10886	0.110514	0.449266	1	3	7	4	NP_071331	Q8IXA3
CK1g2	Pan-specific	Casein protein-serine kinase 1 gamma 2	0, 0	1453.44	15.8921	10.6829	0, 0	706.762	15.8916	9.26241	-51.373	0.401922	0.0903552	-0.311567	-1.26659	1	3	7	6	NP_001310	P78368
CK2a	Pan-specific	Casein protein-serine kinase 2 alpha/ alpha prime	0, 0	291.958	18.6177	8.36729	0, 0	285.114	1.66753	7.95272	-2.3442	-0.286825	-0.309505	-0.0226799	-0.0921989	1	3	7	8	NP_001887	P68400
c-Myc	T58/S62	Myc proto-oncogene protein	0, 0	42.8032	51.8121	5.59732	0, 0	43.1618	50.6181	5.22901	0.837669	-1.11071	-1.14108	-0.0303745	-0.123479	1	3	7	10	NP_002458.2	P01106
Cofilin 1	Pan-specific	Cofilin 1	0, 0	908.129	9.51515	10.0044	0, 0	1093.33	80.0398	9.89184	20.3933	0.200114	0.282526	0.0824115	0.335022	1	3	8	2	NP_005498	P23528
Cofilin 1	S3	Cofilin 1	0, 0	678.264	21.1466	9.58338	0, 0	626.8	15.792	9.08919	-7.5877	0.0748798	0.0374693	-0.0374105	-0.152082	1	3	8	4	NP_005498	P23528
Cofilin 2	S3	Cofilin 2	0, 0	5464.78	2.83559	12.5936	0, 0	4304.38	1.41944	11.8689	-21.2342	0.970228	0.886148	-0.084079	-0.341801	1	3	8	6	NP_068733	Q9Y281
Cortactin	Y466	Cortactin (amplaxin) (mouse)	0, 0	3097.88	2.22437	11.7747	0, 0	3162.42	6.76434	11.4241	2.0833	0.726665	0.750354	0.023689	0.0963015	1	3	8	8	NP_031829	Q60598
COT	Pan-specific	Osaka thyroid oncogene protein-serine kinase (Tpl2)	0, 0	522.407	6.6575	9.20671	0, 0	547.66	40.2363	8.89447	4.83392	-0.0371552	-0.0219817	0.0151735	0.0616838	1	3	8	10	NP_005195	P41279
COT	Pan-specific	Osaka thyroid oncogene protein-serine kinase (Tpl2)	0, 0	2710.81	15.0625	11.5822	0, 0	1726.6	39.055	10.551	-36.3071	0.669392	0.483788	-0.185604	-0.754523	1	3	9	2	NP_005195	P41279
COX2	Pan-specific	Cyclo-oxygenase 2 (prostaglandin G/H synthase 2 precursor)	0, 0	1732.6	499.924	10.9364	0, 0	633.946	15.1008	9.10554	-63.4108	0.477314	0.0424627	-0.434851	-1.76777	1	3	9	4	NP_000954	P35354
CPG16/CaMKinase VI	Pan-specific	Serine/threonine-protein kinase DCAMKL1	0, 0	2188.31	66.2048	11.2733	0, 0	993.701	11.5853	9.754	-54.5904	0.577511	0.240442	-0.337069	-1.37027	1	3	9	6	NP_004725	O15075
CREB1	S129+S133	cAMP response element binding protein 1	0, 0	617.173	24.8438	9.44721	0, 0	629.497	7.90621	9.09538	1.99687	0.0343771	0.0393605	0.00498335	0.0202585	1	3	9	8	NP_004370	P16220
CREB1	S133	cAMP response element binding protein 1	0, 0	2790.73	2.71519	11.6241	0, 0	3041.25	1.95358	11.3678	8.97702	0.681859	0.733146	0.0512863	0.208491	1	3	9	10	NP_004370	P16220
CREB1	S133	cAMP response element binding protein 1	0, 0	66.4006	2.3085	6.2308	0, 0	73.8002	6.81115	6.00288	11.144	-0.92229	-0.904811	0.0174791	0.0710567	1	3	10	2	NP_004370	P16220
Crystallin aB	Pan-specific	Crystallin alpha B (heat-shock 20 kDa like-protein)	2, 2	2.08831	37.3278	1.24001	2, 2	2.17736	54.2373	0.919912	4.26459	-2.40672	-2.45669	-0.0499741	-0.203156	1	3	10	4	NP_001876	P02511
Crystallin aB	Pan-specific	Crystallin alpha B (heat-shock 20 kDa like-protein)	0, 0	10532.7	50.4809	13.5403	0, 0	3625.06	8.01598	11.6211	-65.5827	1.25179	0.810492	-0.441297	-1.79397	1	3	10	6	NP_001876	P02511
Crystallin aB	Pan-specific	Crystallin alpha B (heat-shock 20 kDa like-protein)	0, 0	2041.6	5.62551	11.1732	0, 0	2298.45	4.26023	10.9638	12.581	0.547734	0.609799	0.0620656	0.252311	1	3	10	8	NP_001876	P02511
Crystallin aB	Pan-specific	Crystallin alpha B (heat-shock 20 kDa like-protein)	0, 0	3092.28	2.51144	11.7721	0, 0	4239.33	42.4003	11.8469	37.0941	0.725888	0.879441	0.153553	0.62423	1	3	10	10	NP_001876	P02511
Crystallin aB	S19	Crystallin alpha B (heat-shock 20 kDa like-protein)	2, 2	3.46843	441.013	1.97196	2, 2	4.86224	522.222	2.07895	40.1858	-2.18901	-2.10283	0.0861862	0.350367	1	3	11	2	NP_001876	P02511
Crystallin aB	S45	Crystallin alpha B (heat-shock 20 kDa like-protein)	2, 3	13.1204	1875.52	3.89142	2, 3	6.30423	160.87	2.45365	-51.9511	-1.6181	-1.98843	-0.370327	-1.50547	1	3	11	4	NP_001876	P02511
Csk	Pan-specific	C-terminus of Src tyrosine kinase	3, 0	5799.25	71.819	12.6793	3, 0	2199.7	3.54633	10.9004	-62.0692	0.995719	0.590457	-0.405262	-1.64748	1	3	11	6	NP_004374	P41240
Csk	Pan-specific	C-terminus of Src tyrosine kinase	0, 0	4690.34	10.2278	12.3732	0, 0	4226.43	23.5807	11.8426	-9.89067	0.904652	0.878099	-0.026553	-0.107944	1	3	11	8	NP_004374	P41240
Cyclin A	Pan-specific	Cyclin A1	0, 3	9948.91	13.9131	13.458	0, 3	9638.97	46.1077	13.032	-3.11539	1.22732	1.24125	0.0139244	0.0566061	1	3	11	10	NP_003905	P78396
Cyclin B1	Pan-specific	Cyclin B1	0, 0	1183.19	1.8912	10.3861	0, 0	881.09	34.5419	9.58048	-25.5325	0.313647	0.187464	-0.126184	-0.512966	1	4	1	2	NP_114172	P14635
Cyclin D1	Pan-specific	Cyclin D1 (PRAD1)	0, 0	2283.56	87.3098	11.3347	0, 0	2917.85	48.8461	11.308	27.7762	0.595795	0.7149	0.119105	0.48419	1	4	1	4	NP_444284	P24385
Cyclin D1	Pan-specific	Cyclin D1 (PRAD1)	0, 0	365.244	3.37783	8.69039	0, 0	881.443	31.9138	9.58105	141.33	-0.190724	0.18764	0.378364	1.53814	1	4	1	6	NP_444284	P24385
Cyclin E	Pan-specific	Cyclin E1	0, 0	2314.81	4.26801	11.3544	0, 0	7267.91	46.2852	12.6247	213.974	0.601628	1.11688	0.515254	2.09463	1	4	1	8	NP_001229	P24864
Cyclin G1	Pan-specific	Cyclin G1	0, 0	652.738	0.919514	9.52804	0, 0	759.132	8.53361	9.36554	16.2995	0.058419	0.12184	0.0634214	0.257823	1	4	2	2	NP_004051	P51959
CytoC	Pan-specific	Cytochrome C	0, 0	1338.7	30.0066	10.5643	0, 0	1554.98	76.4577	10.4	16.156	0.366637	0.437676	0.0710394	0.288792	1	4	2	4	NP_061820	P99999
Dab1	Y198	Disabled homolog 1	0, 0	1861.25	59.4339	11.0397	0, 0	2878.01	20.5324	11.2882	54.6277	0.508048	0.708844	0.200796	0.816284	1	4	2	6	NP_066566	O75553
DAPK1	Pan-specific	Death-associated protein kinase 1	0, 0	569.382	5.85039	9.33093	0, 0	1106.78	50.5596	9.90948	94.383	-0.000207568	0.287913	0.288121	1.17128	1	4	2	8	NP_004929	P53355
DAPK2	Pan-specific	Death-associated protein kinase 2	0, 0	250.089	13.5482	8.14397	0, 0	419.987	127.998	8.51153	67.935	-0.353247	-0.138896	0.214352	0.87139	1	4	2	10	NP_055141	Q9UIK4
DAXX	Pan-specific	Death-associated protein 6 (BING2)	0, 0	2196.55	21.0459	11.2787	0, 0	1579.37	12.4206	10.4225	-28.0978	0.579125	0.444531	-0.134594	-0.547157	1	4	3	2	NP_001341	Q9UER7
DDIT3(CHOP)	Pan-specific	DNA damage-inducible transcript 3 protein	0, 0	3297.39	8.53898	11.8648	0, 0	4727.18	12.2741	12.0041	43.3614	0.753446	0.927419	0.173973	0.707239	1	4	3	4	NP_031863.3.	P35639
DFF35 + DFF45	Pan-specific	DNA fragmentation factor alpha (ICAD) 45-kDa subunit + DNA fragmentation factor alpha (ICAD) 35-kDa subunit	2, 2	1.42875	32.5389	0.692427	2, 2	13.7777	59.2688	3.58159	864.32	-2.56959	-1.64406	0.925533	3.76251	1	4	3	6	NP_004392	O00273
DGKz	Pan-specific	Diacylglycerol kinase zeta	0, 0	773.591	7.20524	9.7731	0, 0	1237.45	52.9786	10.0705	59.9611	0.13131	0.337066	0.205756	0.836447	1	4	3	8	NP_963290	Q13574
DNAPK	Pan-specific	DNA-activated protein-serine kinase	0, 0	409.237	6.99691	8.85447	0, 0	576.313	16.487	8.96804	40.8262	-0.141922	0.000480813	0.142403	0.578902	1	4	3	10	NP_008835	P78527
DNAPK	Pan-specific	DNA-dependent protein kinase catalytic subunit	0, 0	5010.28	17.8265	12.4684	0, 0	6037.57	9.84673	12.3571	20.5037	0.932967	1.03519	0.102222	0.415557	1	4	4	2	NP_008835.5	P78527
Dok2	Y139	Docking protein 2 (mouse)	2, 2	3.22441	33.0128	1.86671	2, 2	6.44578	38.6344	2.48568	99.9058	-2.22032	-1.97865	0.24167	0.982444	1	4	4	4	NP_034201	O60496
Dok2	Y139	Docking protein 2	0, 0	2079.17	4.34335	11.1995	0, 0	3371.15	66.4163	11.5164	62.1396	0.555558	0.778508	0.222949	0.90634	1	4	4	6	NP_034201	O60496
DRAK2	Pan-specific	DAP kinase-related apoptosis-inducing protein-serine kinase 2 (STK17B)	0, 0	859.518	9.45805	9.92506	0, 0	4993.11	59.4391	12.0831	480.92	0.176507	0.951526	0.775019	3.15063	1	4	4	8	NP_004217	O94768
eEF2K	Pan-specific	Elongation factor-2 protein-serine kinase	0, 0	95.9348	483.343	6.76166	0, 0	125.552	83.8145	6.76947	30.872	-0.764395	-0.670765	0.0936299	0.380627	1	4	4	10	NP 037434	O00418
EGFR	Pan-specific	Epidermal growth factor receptor-tyrosine kinase	2, 2	3.2191	51.2767	1.86433	2, 2	6.22597	66.5025	2.43563	93.407	-2.22102	-1.99393	0.227094	0.923189	1	4	5	2	NP_005219	P00533
EGFR	Y1172	Epidermal growth factor receptor-tyrosine kinase	0, 0	825.867	47.1897	9.86744	0, 0	1113.75	37.5353	9.91854	34.8588	0.159369	0.29068	0.13131	0.533807	1	4	5	4	NP_005219	P00533
EGFR	Y1172	Epidermal growth factor receptor-tyrosine kinase	0, 0	1184.19	32.5358	10.3874	0, 0	955.404	13.6584	9.6973	-19.32	0.314011	0.22313	-0.0908803	-0.369449	1	4	5	6	NP_005219	P00533
EGFR	Y1197	Epidermal growth factor receptor-tyrosine kinase	0, 0	42.6989	34.7363	5.5938	0, 0	348.908	0.0395883	8.24403	717.135	-1.11175	-0.220566	0.891188	3.62289	1	4	5	8	NP_005219	P00533
EGFR	Y1197	Epidermal growth factor receptor-tyrosine kinase	0, 0	92.2409	87.6244	6.70501	0, 0	111.366	36.0497	6.59649	20.7333	-0.781244	-0.723577	0.0576663	0.234427	1	4	5	10	NP_005219	P00533
EGFR	T693	Epidermal growth factor receptor-tyrosine kinase	0, 0	198.297	58.0558	7.8092	0, 0	172.037	54.4004	7.22391	-13.2428	-0.452822	-0.532021	-0.0791988	-0.321961	1	4	6	2	NP_005219	P00533
EGFR	Y1092	Epidermal growth factor receptor-tyrosine kinase	0, 0	966.096	12.4628	10.0937	0, 0	1436.86	51.844	10.286	48.7286	0.226666	0.402878	0.176212	0.716343	1	4	6	4	NP_005219	P00533
eIF2a	S52	Eukaryotic translation initiation factor 2 alpha	0, 0	689.727	50.4126	9.60756	0, 0	1028.45	131.682	9.80359	49.1102	0.0820714	0.255583	0.173512	0.705365	1	4	6	6	NP_004085	P05198
eIF2a	S52	Eukaryotic translation initiation factor 2 alpha	0, 0	590.012	10.7473	9.38228	0, 0	1401.1	155.835	10.2497	137.469	0.015065	0.391775	0.37671	1.53142	1	4	6	8	NP_004085	P05198
eIF4E	Pan-specific	Eukaryotic translation initiation factor 4 (mRNA cap binding protein)	0, 3	1434.36	91.868	10.6639	0, 3	1735.14	3.03488	10.5582	20.9701	0.396252	0.485963	0.0897109	0.364696	1	4	6	10	NP_001959	P06730
eIF4E	S209	Eukaryotic translation initiation factor 4 (mRNA cap binding protein)	0, 0	3662.92	16.6984	12.0165	0, 0	4457.61	5.01329	11.9194	21.6954	0.798558	0.901556	0.102998	0.418709	1	4	7	2	NP_001959	P06730
eIF4E	S209	Eukaryotic translation initiation factor 4 (mRNA cap binding protein)	0, 3	1413.03	28.5985	10.6423	0, 3	211.883	34.638	7.52446	-85.005	0.389824	-0.44026	-0.830084	-3.37448	1	4	7	4	NP_001959	P06730
eIF4G	S1107	Eukaryotic translation initiation factor 4 gamma 1	0, 0	2168.83	6.46816	11.2604	0, 0	2337.6	6.82482	10.9881	7.78176	0.573676	0.617239	0.0435637	0.177097	1	4	7	6	NP_004944	Q04637
EphA1	Pan-specific	Ephrin type-A receptor 1 protein-tyrosine kinase	3, 3	286.376	6.75592	8.33944	3, 3	800.347	112.402	9.44181	179.475	-0.295109	0.145128	0.440238	1.78967	1	4	7	8	NP_005223	P21709
ErbB2 (HER2)	Pan-specific	ErbB2 (Neu) receptor-tyrosine kinase	0, 0	386.2	64.2416	8.77088	0, 0	1059.85	73.0438	9.84697	174.43	-0.166785	0.268827	0.435612	1.77086	1	4	7	10	NP_004439	P04626
ErbB2 (HER2)	Pan-specific	ErbB2 (Neu) receptor-tyrosine kinase	0, 0	5924.52	11.4655	12.7102	0, 0	4353.41	7.17914	11.8853	-26.5187	1.00489	0.891138	-0.113751	-0.462424	1	4	8	2	NP_004439	P04626
ErbB2 (HER2)	Y1248	ErbB2 (Neu) receptor-tyrosine kinase	0, 0	7692.25	48.4265	13.0869	0, 0	4315.55	11.7301	11.8727	-43.8975	1.11693	0.88729	-0.229645	-0.933559	1	4	8	4	NP_004439	P04626
ErbB2 (HER2)	T686	ErbB2 (Neu) receptor-tyrosine kinase	3, 1	7059.07	78.9725	12.9629	3, 1	2229.13	27.8783	10.9196	-68.4217	1.08007	0.596311	-0.483763	-1.96661	1	4	8	6	NP_004439	P04626
ErbB2 (HER2)	Y1112	ErbB2 (Neu) receptor-tyrosine kinase	1, 1	13136.9	27.6398	13.859	1, 1	10852.3	46.5548	13.203	-17.3908	1.3466	1.29347	-0.0531277	-0.215976	1	4	8	8	NP_004439	P04626
ErbB2 (HER2)	Y1248	ErbB2 (Neu) receptor-tyrosine kinase	1, 0	15.8612	34.5324	4.16511	1, 0	4001.22	99.5677	11.7636	25126.4	-1.5367	0.853979	2.39068	9.71865	1	4	8	10	NP_004439	P04626
Erk1 + Erk2	Pan-specific	Extracellular regulated protein-serine kinase 1 (p44 MAP kinase) + Extracellular regulated protein-serine kinase 2 (p42 MAP kinase)	0, 0	2715.2	0.462407	11.5845	0, 0	2305.64	5.18098	10.9683	-15.084	0.670086	0.611175	-0.0589114	-0.239488	1	4	9	2	AAA36142.1, NP_002736	P27361, P28482
Erk1 + Erk2	Pan-specific	Extracellular regulated protein-serine kinase 1 (p44 MAP kinase) + Extracellular regulated protein-serine kinase 2 (p42 MAP kinase)	0, 0	7407.74	94.5987	13.0325	0, 0	4047.17	9.83296	11.78	-45.3657	1.10076	0.859009	-0.241754	-0.982784	1	4	9	4	AAA36142.1	P27361
Erk1 + Erk2	Pan-specific	Extracellular regulated protein-serine kinase 1 (p44 MAP kinase) + Extracellular regulated protein-serine kinase 2 (p42 MAP kinase)	0, 1	2296.59	57.7301	11.343	0, 1	1376.89	25.6661	10.2245	-40.0465	0.598236	0.384098	-0.214138	-0.870521	1	4	9	6	AAA36142.1	P27361
Erk1 + Erk2	Pan-specific	Extracellular regulated protein-serine kinase 1 (p44 MAP kinase) + Extracellular regulated protein-serine kinase 2 (p42 MAP kinase)	1, 0	4169.58	5.51891	12.2034	1, 0	4522.86	25.5371	11.9403	8.47287	0.854151	0.907957	0.0538063	0.218735	1	4	9	8	AAA36142.1	P27361
Erk1 + Erk2	Pan-specific	Extracellular regulated protein-serine kinase 1 (p44 MAP kinase) + Extracellular regulated protein-serine kinase 2 (p42 MAP kinase)	0, 0	639.776	57.82	9.4991	0, 0	537.311	30.9897	8.86694	-16.0158	0.049812	-0.0303851	-0.080197	-0.32602	1	4	9	10	AAA36142.1	P27361
Erk1 + Erk2	Pan-specific	Extracellular regulated protein-serine kinase 1 (p44 MAP kinase) + Extracellular regulated protein-serine kinase 2 (p42 MAP kinase)	0, 0	65.4245	1.73352	6.20943	0, 0	72.7507	3.59162	5.98222	11.198	-0.928645	-0.91112	0.0175246	0.0712416	1	4	10	2	AAA36142.1, NP_002736	P27361, P28482
Erk1 + Erk2	[T202+Y204] + [T185+Y187]	Extracellular regulated protein-serine kinase 1 (p44 MAP kinase) + Extracellular regulated protein-serine kinase 2 (p42 MAP kinase)	0, 0	6679.35	12.1663	12.8832	0, 0	3077.39	1.41552	11.3848	-53.9268	1.05635	0.738348	-0.317999	-1.29274	1	4	10	4	AAA36142.1	P27361
Erk1 + Erk2	[T202+Y204] + [T185+Y187]	Extracellular regulated protein-serine kinase 1 (p44 MAP kinase) + Extracellular regulated protein-serine kinase 2 (p42 MAP kinase)	0, 0	2106.96	59.6303	11.2186	0, 0	1361.59	18.2218	10.2084	-35.3766	0.561256	0.379177	-0.182079	-0.740194	1	4	10	6	AAA36142.1	P27361
Erk1 + Erk2	[T202+Y204] + [T185+Y187]	Extracellular regulated protein-serine kinase 1 (p44 MAP kinase) + Extracellular regulated protein-serine kinase 2 (p42 MAP kinase)	0, 0	246.201	36.7582	8.12137	0, 0	363.517	17.5624	8.30321	47.6502	-0.359971	-0.202499	0.157472	0.64016	1	4	10	8	AAA36142.1	P27361
Erk2	Pan-specific	Extracellular regulated protein-serine kinase 2 (p42 MAP kinase)	0, 0	489.148	16.277	9.1118	0, 0	698.519	35.6985	9.24548	42.803	-0.0653826	0.0851875	0.15057	0.612103	1	4	10	10	NP_002736	P28482
Erk3	Pan-specific	Extracellular regulated protein-serine kinase 3	0, 0	2249.11	26.7557	11.3128	0, 0	2620.59	77.0788	11.153	16.517	0.589271	0.667573	0.0783019	0.318315	2	1	1	2	NP_002739	Q16659
Erk4	Pan-specific	Extracellular regulated protein-serine kinase 4	2, 2	1.77267	22.5305	1.0036	2, 2	1.83557	66.9725	0.673556	3.54805	-2.47703	-2.53191	-0.0548736	-0.223074	2	1	1	4	NP_002738	Q13164
Erk5	Pan-specific	Extracellular regulated protein-serine kinase 5 (Big MAP kinase 1 (BMK1))	0, 0	357.154	63.007	8.65808	0, 0	668.456	18.5122	9.18202	87.1615	-0.200335	0.0658104	0.266146	1.08194	2	1	1	6	NP_620602	Q13164
Erk5	Pan-specific	Extracellular regulated protein-serine kinase 5 (Big MAP kinase 1 (BMK1))	0, 0	231.048	58.4882	8.02972	0, 0	172.514	15.528	7.2279	-25.3343	-0.38723	-0.530803	-0.143573	-0.583657	2	1	1	8	NP_620602	Q13164
Erk5	Pan-specific	Extracellular regulated protein-serine kinase 5 (Big MAP kinase 1 (BMK1))	0, 0	5658.17	5.98763	12.6438	0, 0	5197.16	1.5491	12.1408	-8.14763	0.98515	0.969168	-0.0159824	-0.0649721	2	1	1	10	NP_620602	Q13164
Erk5	T218+Y220	Extracellular regulated protein-serine kinase 5 (Big MAP kinase 1 (BMK1))	0, 1	773.011	58.0084	9.77202	0, 1	932.966	70.1586	9.66301	20.6924	0.130988	0.212662	0.0816742	0.332025	2	1	2	2	NP_620602	Q13164
Erk5	T218+Y220	Extracellular regulated protein-serine kinase 5 (Big MAP kinase 1 (BMK1))	0, 0	507.348	8.95363	9.16451	0, 0	1470.7	39.9082	10.3196	189.88	-0.0497067	0.413131	0.462837	1.88154	2	1	2	4	NP_620602	Q13164
ERP57	Pan-specific	ER protein 57 kDa (protein disulfide isomerase-associated 3; 58 kDa glucose regulated protein)	0, 0	114.944	6.7606	7.02247	0, 0	398.07	62.2794	8.43421	246.315	-0.686821	-0.162503	0.524318	2.13147	2	1	2	6	NP_005304	P30101
ERP72	Pan-specific	ER protein 72 kDa (protein disulfide isomerase-associated 4)	0, 0	176.099	3.91715	7.63792	0, 0	155.253	19.2417	7.07581	-11.8376	-0.503765	-0.577235	-0.0734709	-0.298676	2	1	2	8	NP_004902	P13667
FAK	Pan-specific	Focal adhesion protein-tyrosine kinase	0, 0	2632.12	1.34799	11.5397	0, 0	2351.4	19.4345	10.9966	-10.6651	0.65675	0.619831	-0.0369196	-0.150087	2	1	2	10	NP_005598	Q05397
FAK	Y397	Focal adhesion protein-tyrosine kinase	3, 1	10042	61.8444	13.4714	3, 1	8191.71	46.841	12.7973	-18.4252	1.23132	1.16959	-0.0617304	-0.250948	2	1	3	2	NP_005598	Q05397
FAK	Y576	Focal adhesion protein-tyrosine kinase	0, 0	880.633	55.4913	9.96007	0, 0	1097.89	31.0836	9.89784	24.6702	0.186921	0.284359	0.0974381	0.396108	2	1	3	4	NP_005598	Q05397
FAK	S722	Focal adhesion protein-tyrosine kinase	0, 0	1270.72	12.8293	10.4891	0, 0	1522.87	26.3824	10.3699	19.8428	0.344274	0.428485	0.0842106	0.342336	2	1	3	6	NP_005598	Q05397
FAK	S732	Focal adhesion protein-tyrosine kinase	0, 0	1125.69	11.3831	10.3143	0, 0	1445.1	74.4416	10.2943	28.3741	0.292272	0.405395	0.113123	0.459873	2	1	3	8	NP_005598	Q05397
FAK	S843	Focal adhesion protein-tyrosine kinase	0, 0	6224.69	8.67323	12.7815	0, 0	6856.2	12.4179	12.5405	10.1451	1.0261	1.0912	0.0650982	0.264639	2	1	3	10	NP_005598	Q05397
FAK	S910	Focal adhesion protein-tyrosine kinase	2, 3	4.14036	10.7879	2.22743	2, 3	3.01747	81.5718	1.39067	-27.1207	-2.11303	-2.31297	-0.199941	-0.812806	2	1	4	2	NP_005598	Q05397
FAS	Pan-specific	Tumor necrosis factor superfamily member 6 (Apo1, CD95)	0, 0	228.195	0.013947	8.0118	0, 0	272.71	32.144	7.88855	19.5077	-0.392561	-0.329097	0.0634648	0.257999	2	1	4	4	NP_003789	P25445
FasL	Pan-specific	Tumor necrosis factor ligand, member 6	0, 0	634.327	8.08063	9.48676	0, 0	2254.94	286.447	10.9362	255.485	0.0461417	0.601381	0.555239	2.25717	2	1	4	6	NP_000630	P48023
Fes	Pan-specific	Fes/Fps protein-tyrosine kinase	0, 0	1122.39	49.5116	10.31	0, 0	986.357	22.4877	9.74329	-12.1196	0.29101	0.237174	-0.0538354	-0.218854	2	1	4	8	NP_001996	P07332
FGFR2	Pan-specific	Fibroblast growth factor receptor-tyrosine kinase 2 (BEK)	0, 0	2728.84	0.40178	11.5917	0, 0	2084.41	7.64356	10.8228	-23.6155	0.672236	0.566743	-0.105492	-0.428851	2	1	4	10	P21802	P21802
FKBP52	Pan-specific	FK506-binding protein 4	0, 0	686.378	18.1033	9.60054	0, 0	452.061	16.055	8.6177	-34.1382	0.0799828	-0.10648	-0.186463	-0.758016	2	1	5	2	NP_002005	Q02790
FKHRL1	T32	Forkhead-like transcription factor 1 (FOXO3A)	0, 0	1452.67	81.2417	10.6822	0, 0	1327.56	19.4748	10.1719	-8.61225	0.401696	0.368029	-0.0336667	-0.136863	2	1	5	4	NP_001446	O43524
Fos	Pan-specific	Fos-c FBJ murine osteosarcoma oncoprotein-related transcription factor	2, 2	1.5764	348.615	0.834307	2, 2	2.21995	0.310559	0.947853	40.8239	-2.52739	-2.44816	0.0792261	0.322073	2	1	5	6	NP_005243	P01100
Fos	T232	Fos-c FBJ murine osteosarcoma oncoprotein-related transcription factor	0, 0	704.93	1.55874	9.63901	0, 0	720.722	0.0619739	9.29063	2.24016	0.0914268	0.0989702	0.00754346	0.0306659	2	1	5	8	NP_005243	P01100
Fyn	Pan-specific	Fyn proto-oncogene-encoded protein-tyrosine kinase	0, 0	4268.62	3.87406	12.2372	0, 0	3589.48	8.82547	11.6069	-15.91	0.864224	0.806148	-0.058076	-0.236092	2	1	5	10	NP_002028	P06241
GAP-43	S41	Growth associated protein 43 (Neuromodulin)	0, 0	59.2718	26.3488	6.06695	0, 0	70.0175	50.7356	5.92697	18.1294	-0.971024	-0.927987	0.0430369	0.174955	2	1	6	2	NP_002036	P17677
GCK	Pan-specific	Germinal centre protein-serine kinase	0, 0	3637.81	38.8584	12.0065	0, 0	2571.01	1.90193	11.1254	-29.3252	0.795606	0.65916	-0.136446	-0.554685	2	1	6	4	NP_004570	Q12851
GFAP	S8	Glial fibrillary acidic protein	0, 0	4045.52	18.0572	12.1598	0, 0	3828.76	0.136188	11.7	-5.35803	0.841189	0.834573	-0.00661648	-0.0268975	2	1	6	6	NP_002046	P14136
GNB2L1	Pan-specific	Guanine nucleotide-binding protein beta (receptor for activated C kinase 1 (RACK1))	0, 0	570.48	17.4782	9.33371	0, 0	772.276	12.3953	9.3903	35.3731	0.00061919	0.129402	0.128783	0.523532	2	1	6	8	NP_006089	P63244
GRK2 (BARK1)	Pan-specific	G protein-coupled receptor-serine kinase 2	0, 0	6865.27	7.70315	12.9228	0, 0	7092.23	11.8515	12.5894	3.30596	1.06813	1.1061	0.0379756	0.15438	2	1	6	10	NP_001610	P25098
GRK2 (BARK1)	S670	G protein-coupled receptor-serine kinase 2	0, 0	4047.72	23.8423	12.1606	0, 0	5060.92	47.1361	12.1025	25.0312	0.841423	0.957467	0.116044	0.471745	2	1	7	2	NP_001610	P25098
GRK3 (BARK2)	Pan-specific	G protein-coupled receptor-serine kinase 3	0, 0	774.233	23.9607	9.7743	0, 0	698.011	29.0556	9.24444	-9.84484	0.131666	0.0848674	-0.0467986	-0.190247	2	1	7	4	NP_005151	P35626
GroEL	Pan-specific	GroEL homolog (may correspond to Hsp60)	0, 0	6496.11	8.05304	12.843	0, 0	5820.91	5.08165	12.3044	-10.394	1.04441	1.01909	-0.0253192	-0.102929	2	1	7	6	NP_002147	P10809
Grp75	Pan-specific	Glucose regulated protein 75	0, 0	17483.3	41.8304	14.2714	0, 0	18398.9	2.74797	13.9647	5.23706	1.46924	1.526	0.0567554	0.230724	2	1	7	8	NP_004125	P38646
Grp78	Pan-specific	Glucose regulated protein 78	0, 0	6629.22	38.7102	12.8723	0, 0	5305.11	21.9677	12.1705	-19.9738	1.05311	0.978223	-0.0748921	-0.304454	2	1	7	10	NP_005338	P11021
Grp78	Pan-specific	Glucose regulated protein 78	3, 3	9061.52	6.33349	13.3232	3, 3	8096.44	57.8959	12.7804	-10.6503	1.18723	1.16443	-0.0227988	-0.0926824	2	1	8	2	NP_005338	P11021
Grp94	Pan-specific	Glucose regulated protein 94 (endoplasmin)	0, 0	394.534	20.784	8.80168	0, 0	387.333	33.795	8.39476	-1.82537	-0.157623	-0.174547	-0.0169244	-0.0688018	2	1	8	4	NP_003290	P14625
Grp94	Pan-specific	Glucose regulated protein 94 (endoplasmin)	0, 0	10630.4	22.4837	13.5536	0, 0	7982.59	6.97506	12.76	-24.908	1.25575	1.1582	-0.0975572	-0.396593	2	1	8	6	NP_003290	P14625
GSK3a + GSK3b	Pan-specific	Glycogen synthase-serine kinase 3 alpha + Glycogen synthase-serine kinase 3 beta	0, 0	1007.98	19.3	10.1549	0, 0	945.754	1.81232	9.68265	-6.17309	0.244876	0.218659	-0.0262174	-0.10658	2	1	8	8	NP_063937	P49840
GSK3a + GSK3b	Pan-specific	Glycogen synthase-serine kinase 3 alpha + Glycogen synthase-serine kinase 3 beta	0, 0	1797.39	5.1629	10.9894	0, 0	2195.2	42.3876	10.8975	22.1331	0.493066	0.589555	0.0964889	0.39225	2	1	8	10	NP_063937	P49840
GSK3a + GSK3b	Pan-specific	Glycogen synthase-serine kinase 3 alpha + Glycogen synthase-serine kinase 3 beta	3, 3	8789.04	22.9328	13.2792	3, 3	16658.1	31.8014	13.8213	89.5328	1.17413	1.48222	0.308089	1.25245	2	1	9	2	NP_063937	P49840
GSK3b	Pan-specific	Glycogen synthase-serine kinase 3 beta	0, 0	986.264	4.84116	10.1235	0, 0	757.686	20.4949	9.36278	-23.1762	0.235532	0.121001	-0.114531	-0.465596	2	1	9	4	NP_063937	P49840
GSK3b	Pan-specific	Glycogen synthase-serine kinase 3 beta	0, 0	377.108	10.2676	8.73651	0, 0	566.687	62.053	8.94374	50.2716	-0.177007	-0.00693887	0.170069	0.691368	2	1	9	6	NP_063937	P49840
GSK3a + GSK3b	S21 + S9	Glycogen synthase-serine kinase 3 alpha + Glycogen synthase-serine kinase 3 beta	0, 0	155.667	46.6017	7.46	0, 0	93.2285	4.51906	6.34003	-40.1104	-0.556685	-0.801877	-0.245192	-0.996762	2	1	9	8	NP_063937	P49840
GSK3a + GSK3b	Y279 + Y216	Glycogen synthase-serine kinase 3 alpha + Glycogen synthase-serine kinase 3 beta	0, 0	1074.01	10.4306	10.2465	0, 0	1297.65	28.1582	10.139	20.8231	0.272105	0.357992	0.0858878	0.349154	2	1	9	10	NP_063937	P49840
Haspin	Pan-specific	Haploid germ cell-specific nuclear protein-serine kinase	0, 0	832.755	6.91007	9.87942	0, 0	839.539	24.4056	9.51078	0.814575	0.162934	0.166186	0.00325216	0.0132208	2	1	10	2	NP_114171	Q8TF76
hHR23B	Pan-specific	UV excison repair protein RAD23 homolog B	0, 0	675.909	170.415	9.57836	0, 0	443.729	0.667201	8.59086	-34.3507	0.0733869	-0.114674	-0.188061	-0.764513	2	1	10	4	NP_002865	P54727
Hip	Pan-specific	Hsp70/Hsc70 interacting protein (ST13)	2, 2	4.59923	127.17	2.37907	2, 2	2.96913	3.79147	1.36737	-35.4428	-2.06792	-2.32008	-0.252154	-1.02507	2	1	10	6	NP_003923	P50502
Histone H1	phospho CDK1 sites	Histone H1 phosphorylated	0, 0	3009.05	40.2786	11.7328	0, 0	2196.85	7.8936	10.8985	-26.992	0.714181	0.589885	-0.124296	-0.50529	2	1	10	8	NP_005316	Q02539
Histone H2A.X	S140	Histone H2A variant X	0, 0	6700.94	19.4759	12.8878	0, 0	5259.72	23.1276	12.1581	-21.5077	1.05773	0.974439	-0.0832942	-0.33861	2	1	10	10	NP_002096	P16104
Histone H2B	S15	Histone H2B	2, 2	1.10427	7.13101	0.320773	2, 2	1.03229	60	-0.15682	-6.51851	-2.68013	-2.78543	-0.1053	-0.428067	2	2	1	2	NP_778225	P33778
Histone H3	S11	Histone H3.3	0, 0	1167.93	34.1332	10.3674	0, 0	1655.01	11.7878	10.4899	41.7045	0.308077	0.465135	0.157058	0.638478	2	2	1	4	NP_003521	P84243
Histone H3	S29	Histone H3.3	0, 0	4488.4	10.4896	12.3097	0, 0	4171.15	6.39408	11.8236	-7.06827	0.885768	0.872299	-0.0134684	-0.054752	2	2	1	6	NP_003521	P84243
Histone H3	T12	Histone H3.3	0, 0	2754.81	5.19891	11.6054	0, 0	3895.12	25.4921	11.7248	41.3932	0.676301	0.842142	0.165841	0.674181	2	2	1	8	NP_003521	P84243
Histone H3	T4	Histone H3.3	0, 0	5000.14	0.77278	12.4654	0, 0	5282.19	4.0709	12.1642	5.64086	0.932098	0.976316	0.0442179	0.179756	2	2	1	10	NP_003521	P84243
Histone H3	T4	Histone H3.3	0, 0	2884.78	9.50358	11.6719	0, 0	2655.77	0.706476	11.1722	-7.93846	0.696082	0.673447	-0.0226353	-0.0920178	2	2	2	2	NP_003521	P84243
HO1	Pan-specific	Heme oxygenase 1	0, 0	2.16036	2.94355	1.28895	0, 0	7.78189	12.7907	2.75745	260.212	-2.39216	-1.89567	0.496488	2.01834	2	2	2	4	NP_002124	P09601
HO2	Pan-specific	Heme oxygenase 2	0, 0	6452.51	6.43588	12.8333	0, 0	4380.86	18.9215	11.8943	-32.1061	1.04152	0.893906	-0.147615	-0.60009	2	2	2	6	NP_002125	P30519
Hpk1	Pan-specific	Hematopoetic progenitor protein-serine kinase 1	0, 0	6753.63	7.64854	12.8991	0, 0	5596.37	12.0853	12.2476	-17.1354	1.06109	1.00177	-0.0593283	-0.241183	2	2	2	8	NP_009112	Q92918
Hsc70	Pan-specific	Heat shock 70 kDa protein 8	0, 0	2251.85	0.499031	11.3146	0, 0	1557.64	4.30854	10.4025	-30.8283	0.589795	0.43843	-0.151365	-0.615333	2	2	2	10	NP_006588	P11142
Hsc70	Pan-specific	Heat shock 70 kDa protein 8	1, 1	11550	5.46167	13.6733	1, 1	12441.7	42.8597	13.4002	7.72075	1.29135	1.35367	0.0623193	0.253342	2	2	3	2	NP_006588	P11142
Hsc70	Pan-specific	Heat shock 70 kDa protein 8	0, 0	4660.78	6.30093	12.364	0, 0	4626.99	5.3181	11.9732	-0.724923	0.901939	0.917983	0.0160438	0.0652219	2	2	3	4	NP_006588	P11142
HSF4	Pan-specific	Heat shock transcription factor 4	0, 0	1806.12	19.7348	10.9964	0, 0	1650.18	4.49579	10.4857	-8.63446	0.495147	0.463848	-0.031299	-0.127238	2	2	3	6	NP_001529	Q9ULV5
Hsp105	Pan-specific	Heat shock 105 kDa protein	0, 0	2359.48	20.8751	11.3819	0, 0	2641.38	9.71047	11.1644	11.9473	0.609829	0.671053	0.0612238	0.248889	2	2	3	8	NP_006635	Q92598
Hsp27	Pan-specific	Heat shock 27 kDa protein beta 1 (HspB1)	0, 0	5635.78	50.0467	12.6381	0, 0	6532.9	1.90452	12.4708	15.9182	0.983449	1.06992	0.0864707	0.351524	2	2	3	10	NP_001531	P04792
Hsp27	Pan-specific	Heat shock 27 kDa protein beta 1 (HspB1)	0, 0	6657.3	7.94276	12.8784	0, 0	6433.96	34.3135	12.4488	-3.35486	1.05493	1.0632	0.00826919	0.0336162	2	2	4	2	NP_001531	P04792
Hsp27	S15	Heat shock 27 kDa protein beta 1 (HspB1)	0, 0	1598.22	14.3569	10.8199	0, 0	1058.43	5.40798	9.84504	-33.7745	0.44267	0.268237	-0.174433	-0.709111	2	2	4	4	NP_001531	P04792
Hsp27	S15	Heat shock 27 kDa protein beta 1 (HspB1)	0, 0	4416.25	6.98563	12.2863	0, 0	5471.29	13.7222	12.215	23.8898	0.878814	0.991808	0.112994	0.459348	2	2	4	6	NP_001531	P04792
Hsp27	S78	Heat shock 27 kDa protein beta 1 (HspB1)	0, 0	3462.74	3.30204	11.9354	0, 0	3072.09	0.0640373	11.3823	-11.2815	0.774442	0.737589	-0.0368529	-0.149816	2	2	4	8	NP_001531	P04792
Hsp27	S82	Heat shock 27 kDa protein beta 1 (HspB1)	0, 0	1132.37	0.254232	10.3228	0, 0	1168.3	4.55273	9.98753	3.17374	0.294809	0.311742	0.0169331	0.0688368	2	2	4	10	NP_001531	P04792
Hsp27	S82	Heat shock 27 kDa protein beta 1 (HspB1)	0, 0	1593.7	1.2973	10.8158	0, 0	2118.84	27.4101	10.8464	32.9511	0.441454	0.573959	0.132505	0.538663	2	2	5	2	NP_001531	P04792
Hsp27	S82	Heat shock 27 kDa protein beta 1 (HspB1)	0, 0	1152.62	3.90642	10.3484	0, 0	1331.21	18.5753	10.1759	15.4942	0.302417	0.36924	0.0668222	0.271648	2	2	5	4	NP_038588	P14602
Hsp40	Pan-specific	DnaJ homolog, subfamily B member 1	0, 3	326.594	57.6457	8.52903	0, 3	482.099	72.6424	8.71051	47.6142	-0.23872	-0.0781442	0.160575	0.652776	2	2	5	6	NP_006136	P25685
Hsp40	Pan-specific	DnaJ homolog, subfamily B member 1	0, 0	4668.31	3.30951	12.3664	0, 0	4637.31	5.50993	11.9764	-0.663989	0.902632	0.918964	0.0163324	0.0663951	2	2	5	8	NP_006136	P25685
Hsp40	Pan-specific	DnaJ homolog, subfamily B member 1	0, 0	9772.8	4.8074	13.4322	0, 0	6335.03	1.82815	12.4265	-35.1769	1.21966	1.05637	-0.163285	-0.663792	2	2	5	10	NP_006136	P25685
Hsp47	Pan-specific	Heat shock 47 kDa protein (collagen-binding protein 1, colligin 1)	0, 0	5918.6	0.170889	12.7087	0, 0	7026.09	29.9441	12.5758	18.7122	1.00446	1.10198	0.0975178	0.396432	2	2	6	2	NP_001226	P29043
Hsp60	Pan-specific	Heat shock 60 kDa protein 1 (chaperonin, CPN60)	2, 2	1.15909	73.3333	0.390668	2, 2	1.98518	80.9524	0.786596	71.2703	-2.65934	-2.4974	0.161946	0.658348	2	2	6	4	NP_002147	P10809
Hsp60	Pan-specific	Heat shock 60 kDa protein 1 (chaperonin, CPN60)	0, 3	11660.5	227.697	13.687	0, 3	6377.37	9.77843	12.4361	-45.3079	1.29544	1.05931	-0.236132	-0.959933	2	2	6	6	NP_002147	P10809
Hsp60	Pan-specific	Heat shock 60 kDa protein 1 (chaperonin, CPN60)	0, 0	3514.93	50.96	11.957	0, 0	2600.36	36.024	11.1418	-26.0196	0.780861	0.664159	-0.116702	-0.47442	2	2	6	8	NP_002147	P10809
Hsp70	Pan-specific	Heat shock 70 kDa protein 1	0, 0	4149.58	5.28802	12.1964	0, 0	5491.09	12.0006	12.2202	32.3289	0.852087	0.9934	0.141313	0.574469	2	2	6	10	NP_005336	P08107
Hsp70	Pan-specific	Heat shock 70 kDa protein 1	0, 0	4042.6	25.7346	12.1587	0, 0	5346.55	34.1073	12.1817	32.2553	0.840879	0.98165	0.140771	0.572267	2	2	7	2	NP_005336	P08107
Hsp70	Pan-specific	Heat shock 70 kDa protein 1	0, 0	8232.3	42.0494	13.1848	0, 0	6542.48	5.49315	12.473	-20.5267	1.14605	1.07057	-0.0754844	-0.306862	2	2	7	4	NP_005336	P08107
Hsp90a	Pan-specific	Heat shock 90 kDa protein alpha	0, 0	2581.95	106.834	11.5119	0, 0	1886.24	2.41024	10.6786	-26.9452	0.648493	0.52274	-0.125753	-0.511215	2	2	7	6	NP_005339	P07900
Hsp90a	Pan-specific	Heat shock 90 kDa protein alpha	0, 0	7319.93	8.31545	13.0153	0, 0	6807.14	13.2091	12.5302	-7.00544	1.09565	1.08803	-0.00761285	-0.030948	2	2	7	8	NP_005339	P07900
Hsp90a	Pan-specific	Heat shock 90 kDa protein alpha	0, 0	5192.53	11.6558	12.5199	0, 0	6432.5	4.62886	12.4485	23.8801	0.948299	1.0631	0.1148	0.466688	2	2	7	10	NP_005339	P07900
Hsp90a	Pan-specific	Heat shock 90 kDa protein alpha	0, 0	463.475	67.0233	9.03402	0, 0	281.821	31.29	7.93597	-39.1938	-0.0885171	-0.314621	-0.226104	-0.919166	2	2	8	2	NP_005339	P07900
Hsp90a	Pan-specific	Heat shock 90 kDa protein alpha	0, 1	1957.71	44.7398	11.1126	0, 1	1782.99	2.68807	10.5974	-8.92465	0.52973	0.497946	-0.0317844	-0.129211	2	2	8	4	NP_005339	P07900
Hsp90a/b	Pan-specific	Heat shock 90 kDa protein alpha/beta	1, 0	13452	22.2195	13.8932	1, 0	7102.92	25.4211	12.5915	-47.198	1.35677	1.10677	-0.25	-1.01631	2	2	8	6	NP_005339	P07900
Hsp90a/b	Pan-specific	Heat shock 90 kDa protein alpha/beta	2, 2	3.87778	20.8333	2.13291	2, 2	3.18204	86.6803	1.46728	-17.9418	-2.14114	-2.28958	-0.148435	-0.603422	2	2	8	8	NP_005339	P07900
Hsp90a/b	Pan-specific	Heat shock 90 kDa protein alpha/beta	0, 0	1138.52	3.51968	10.3306	0, 0	1173.18	16.472	9.99353	3.04424	0.297133	0.313575	0.0164414	0.0668381	2	2	8	10	NP_005339	P07900
Hsp90a/b	Pan-specific	Heat shock 90 kDa protein alpha/beta	0, 0	155.674	36.6951	7.46006	0, 0	119.008	22.9839	6.69225	-23.5531	-0.556666	-0.694342	-0.137676	-0.559684	2	2	9	2	NP_005339	P07900
Hsp90a/b	Pan-specific	Heat shock 90 kDa protein alpha/beta	0, 0	1457.79	3.64331	10.6872	0, 0	1896.76	6.90277	10.6867	30.1119	0.403207	0.525191	0.121984	0.495893	2	2	9	4	NP_005339	P07900
Hsp90a/b	Pan-specific	Heat shock 90 kDa protein alpha/beta	0, 0	4278.7	2.60697	12.2406	0, 0	6335.06	16.2566	12.4265	48.0605	0.865236	1.05637	0.191139	0.777025	2	2	9	6	NP_005339	P07900
Hsp90a/b	Pan-specific	Heat shock 90 kDa protein alpha/beta	0, 0	5847.89	6.29326	12.6914	0, 0	4182.08	1.44849	11.8273	-28.4856	0.999303	0.873453	-0.12585	-0.51161	2	2	9	8	NP_005339	P07900
Hsp90a/b	Pan-specific	Heat shock 90 kDa protein alpha/beta	0, 3	3351.7	5.19142	11.8884	0, 3	8501.41	255.271	12.8508	153.645	0.760456	1.18593	0.425475	1.72966	2	2	9	10	NP_005339	P07900
Hsp90a/b	Pan-specific	Heat shock 90 kDa protein alpha/beta	0, 0	6454.13	8.81337	12.8337	0, 0	3802.7	6.81395	11.6901	-41.0812	1.04163	0.831565	-0.210065	-0.853962	2	2	10	2	NP_005339	P07900
Hsp90a/b	Pan-specific	Heat shock 90 kDa protein alpha/beta	2, 2	1.82926	81.3647	1.04893	2, 2	1.29353	68.6916	0.168642	-29.2866	-2.46355	-2.68606	-0.222512	-0.904563	2	2	10	4	NP_005339	P07900
Hsp90a/b	Pan-specific	Heat shock 90 kDa protein alpha/beta	2, 2	2.44638	56.2037	1.46832	2, 2	3.92662	158.403	1.77062	60.5076	-2.33881	-2.19696	0.141847	0.57664	2	2	10	6	NP_005339	P07900
Hsp90b	Pan-specific	Heat shock 90 kDa protein beta	0, 0	3210.26	3.82289	11.8262	0, 0	3462.08	3.40365	11.5548	7.84416	0.741955	0.79023	0.0482749	0.196249	2	2	10	8	NP_031381	P08238
Hsp90b	Pan-specific	Heat shock 90 kDa protein beta	0, 0	6698.33	5.11063	12.8873	0, 0	8436.66	1.53839	12.8398	25.9516	1.05757	1.18256	0.124998	0.508146	2	2	10	10	NP_031381	P08238
HspBP1	Pan-specific	Hsp70 binding protein 1	0, 0	1652.14	74.9923	10.8678	0, 0	761.835	12.7753	9.37066	-53.888	0.456909	0.123406	-0.333503	-1.35577	2	2	11	2	NP_036399	O95351
Huntingtin	S421	Huntington's disease protein	2, 2	3.09621	62.6667	1.80818	2, 2	4.28798	56.9124	1.89763	38.4912	-2.23773	-2.15819	0.0795394	0.323346	2	2	11	4	NP_002102	P42858
I1PP2A	Pan-specific	Acidic leucine-rich nuclear phosphoprotein 32 family member A	3, 0	113.957	75.6829	7.01002	3, 0	1.99669	29.902	0.794936	-98.2479	-0.690524	-2.49485	-1.80433	-7.335	2	2	11	6	NP_006296	P39687
I2PP2A	Pan-specific	Protein SET	0, 0	9485.39	33.2873	13.3892	0, 0	5220.46	23.0617	12.1473	-44.9631	1.20685	0.971138	-0.235711	-0.958219	2	2	11	8	NP_003002	Q01105
ICK	Pan-specific	Intestinal cell protein-serine kinase (MAK-related kinase (MRK)	0, 0	281.738	17.9147	8.31588	0, 0	818.944	27.2721	9.47495	190.676	-0.302116	0.155246	0.457362	1.85928	2	2	11	10	NP_057597	Q9UPZ9
IGF1R	Pan-specific	Insulin-like growth factor receptor protein-tyrosine kinase	0, 0	1783.75	1.12355	10.9784	0, 0	1674.46	49.6798	10.5068	-6.12678	0.489798	0.470284	-0.0195142	-0.0793296	2	3	1	2	NP_000866	P08069
IGF1Rb/IRb	Y1161/Y1185	Insulin-like growth factor 1 /Insulin receptorreceptor beta	0, 0	504.652	101.485	9.15682	0, 0	403.01	66.687	8.452	-20.141	-0.0519928	-0.15707	-0.105078	-0.427165	2	3	1	4		P08069
IkBa	Pan-specific	Inhibitor of NF-kappa-B alpha (MAD3)	0, 0	10186.7	30.1124	13.4921	0, 0	8179.44	3.68525	12.7951	-19.7045	1.23746	1.16893	-0.0685306	-0.278593	2	3	1	6	NP_065390	P25963
IkBa	Pan-specific	Inhibitor of NF-kappa-B alpha (MAD3)	0, 0	3407.9	3.3401	11.9123	0, 0	2453.08	12.648	11.0577	-28.0178	0.767592	0.638478	-0.129114	-0.524878	2	3	1	8	NP_065390	P25963
IkBa	Pan-specific	Inhibitor of NF-kappa-B alpha (MAD3)	0, 0	11.0622	21.373	3.64524	0, 0	10.8063	16.011	3.23113	-2.31352	-1.69132	-1.75106	-0.0597343	-0.242834	2	3	1	10	NP_065390	P25963
IkBb	Pan-specific	Inhibitor of NF-kappa-B beta (thyroid receptor interacting protein 9)	0, 0	5076.08	7.82893	12.4872	0, 0	4831.55	15.826	12.0356	-4.81722	0.938566	0.937038	-0.00152802	-0.00621175	2	3	2	2	NP_002494	Q15653
IKKa	Pan-specific	Inhibitor of NF-kappa-B protein-serine kinase alpha (CHUK)	0, 0	682.178	15.5835	9.59168	0, 0	897.655	1.02289	9.60735	31.5867	0.0773486	0.195668	0.118319	0.480995	2	3	2	4	NP_001269	O15111
IKKa	Pan-specific	Inhibitor of NF-kappa-B protein-serine kinase alpha (CHUK)	0, 0	4752.65	1.24403	12.3922	0, 0	2192.65	14.8693	10.8958	-53.8647	0.910315	0.589043	-0.321273	-1.30605	2	3	2	6	NP_001269	O15111
IKKa	Pan-specific	Inhibitor of NF-kappa-B protein-serine kinase alpha (CHUK)	0, 0	5176.28	6.9348	12.5154	0, 0	2502.29	0.62435	11.0864	-51.6585	0.946954	0.647226	-0.299727	-1.21846	2	3	2	8	NP_001269	O15111
IKKa	Pan-specific	Inhibitor of NF-kappa-B protein-serine kinase alpha (CHUK)	0, 0	900.891	13.0641	9.99288	0, 0	819.728	4.72162	9.47633	-9.00925	0.196681	0.155667	-0.0410133	-0.166729	2	3	2	10	NP_001269	O15111
IKKa	Pan-specific	Inhibitor of NF-kappa-B protein-serine kinase alpha (CHUK)	0, 0	3478.07	8.32769	11.9417	0, 0	3687.46	32.9893	11.6457	6.02035	0.776338	0.81801	0.0416726	0.169409	2	3	3	2	NP_001269	O15111
IKKa	Pan-specific	Inhibitor of NF-kappa-B protein-serine kinase alpha (CHUK)	0, 0	4352.08	0.967977	12.2652	0, 0	3525.43	5.28548	11.5809	-18.9944	0.872533	0.798217	-0.0743156	-0.30211	2	3	3	4	NP_065390	P25963
IKKa + IKKb	S180 + S181	Inhibitor of NF-kappa-B protein-serine kinase alpha (CHUK) + Inhibitor of NF-kappa-B protein-serine kinase beta	0, 0	275.436	69.0355	8.28325	0, 0	190.824	26.675	7.37343	-30.7192	-0.311822	-0.486369	-0.174547	-0.709574	2	3	3	6	NP_001269	O15111
IKKb	Pan-specific	Inhibitor of NF-kappa-B protein-serine kinase beta	0, 0	54.7716	38.314	5.95303	0, 0	50.4258	8.44394	5.45342	-7.93449	-1.00491	-1.07257	-0.0676606	-0.275056	2	3	3	8	NP_001547	O14920
IKKb	Pan-specific	Inhibitor of NF-kappa-B protein-serine kinase beta	0, 0	554.076	4.08252	9.29162	0, 0	556.149	0.0778352	8.91666	0.374091	-0.0119006	-0.015207	-0.00330639	-0.0134412	2	3	3	10	NP_001547	O14920
IKKb	Pan-specific	Inhibitor of NF-kappa-B protein-serine kinase beta	0, 0	298.929	6.21687	8.40134	0, 0	348.169	10.1043	8.24097	16.472	-0.276699	-0.2215	0.0551997	0.224399	2	3	4	2	NP_001547	O14920
IKKb	Pan-specific	Inhibitor of NF-kappa-B protein-serine kinase beta	0, 0	627.374	33.7646	9.47086	0, 0	270.145	34.9632	7.87492	-56.9403	0.0414117	-0.333259	-0.374671	-1.52312	2	3	4	4	NP_002494	Q15653
IKKg (NEMO)	Pan-specific	I-kappa-B kinase gamma/NF-kappa-B essential modulator	0, 0	2904.95	67.4198	11.682	0, 0	1467.8	15.8739	10.3168	-49.4725	0.699072	0.41226	-0.286811	-1.16596	2	3	4	6	NP_003630	Q9Y6K9
ILK1	Pan-specific	Integrin-linked protein-serine kinase 1	0, 0	2168.18	71.3262	11.2599	0, 0	1341.22	16.4327	10.1867	-38.1405	0.573546	0.372539	-0.201007	-0.817141	2	3	4	8	NP_034692	Q13418
ILK1	Pan-specific	Integrin-linked protein-serine kinase 1	0, 0	62.3796	61.2788	6.14068	0, 0	88.3283	38.7755	6.26213	41.5981	-0.949096	-0.82566	0.123436	0.501796	2	3	4	10	NP_034692	Q13418
Integrin a4	S1027	Integrin alpha 4 (VLA4)	3, 0	14129	0.59539	13.964	3, 0	28934.3	68.1286	14.6178	104.786	1.37784	1.72542	0.347578	1.41298	2	3	5	2	NP_000876	P13612
Integrin b1	S785	Integrin beta 1 (fibronectin receptor beta subunit, CD29 antigen)	0, 0	2567.15	156.235	11.5036	0, 0	1333.8	14.4608	10.1787	-48.0437	0.646026	0.370094	-0.275933	-1.12173	2	3	5	4	NP_002202	P05556
IR	Pan-specific	Insulin receptor beta chain	0, 0	3935.18	71.3894	12.1199	0, 0	1206.16	14.7117	10.0335	-69.3492	0.829323	0.325789	-0.503534	-2.04698	2	3	5	6	NP_000199	P06213
IR (INSR)	Y999	Insulin receptor	0, 0	4053.21	288.324	12.1625	0, 0	1530.24	36.7107	10.3769	-62.2463	0.842004	0.43061	-0.411394	-1.67241	2	3	5	8	NP_000199	P06213
IR (INSR)	Y999	Insulin receptor	0, 0	1504	14.63	10.7323	0, 0	1533.67	38.0747	10.3801	1.97332	0.416596	0.431599	0.0150032	0.0609917	2	3	5	10	NP_000199	P06213
IR/IGF1R (INSR)	Y1189/Y1190	Insulin receptor / Insulin-like growth factor 1 receptor	0, 0	924.056	28.4208	10.0295	0, 0	1134.83	24.8989	9.94559	22.8099	0.207574	0.298937	0.091363	0.371412	2	3	6	2	NP_000866	P06213
IRAK1	Pan-specific	Interleukin 1 receptor-associated kinase 1 (Pelle-like protein kinase)	2, 2	7.83955	16.4942	3.14845	2, 2	6.93028	40.9764	2.59024	-11.5985	-1.83909	-1.94672	-0.107639	-0.437576	2	3	6	4	NP_001560	P51617
IRAK1	Pan-specific	Interleukin 1 receptor-associated kinase 1 (Pelle-like protein kinase)	3, 0	1851.92	158.763	11.0325	3, 0	1263.61	311.146	10.1007	-31.7675	0.505891	0.346283	-0.159608	-0.648844	2	3	6	6	NP_001560	P51617
IRAK2	Pan-specific	Interleukin 1 receptor-associated kinase 2	0, 0	2253.39	31.0063	11.3156	0, 0	1810.48	3.53982	10.6195	-19.6551	0.590087	0.504684	-0.0854029	-0.347183	2	3	6	8	NP_001561	O43187
IRAK2	Pan-specific	Interleukin 1 receptor-associated kinase 2	0, 0	1169.37	56.7559	10.3692	0, 0	1424.57	141.313	10.2736	21.8239	0.308605	0.399093	0.0904877	0.367854	2	3	6	10	NP_001561	O43187
IRAK3	Pan-specific	Interleukin 1 receptor-associated kinase 3	0, 0	1113.72	11.5932	10.2988	0, 0	1355.46	14.3643	10.2019	21.7056	0.287683	0.377189	0.0895059	0.363862	2	3	7	2	NP_009130	Q9Y616
IRAK4	Pan-specific	Interleukin 1 receptor-associated kinase 4	2, 2	2.53125	5.50272	1.51753	2, 2	5.60223	28.2892	2.28333	121.322	-2.32418	-2.04043	0.283747	1.1535	2	3	7	4	NP_057207	Q9NWZ3
IRAK4	Pan-specific	Interleukin 1 receptor-associated kinase 4	0, 0	309.573	15.0751	8.45181	0, 0	581.294	56.5741	8.98045	87.7725	-0.261686	0.00427077	0.265957	1.08118	2	3	7	6	NP_057207	Q9NWZ3
IRS1	Y612	Insulin receptor substrate 1	0, 0	801.563	1.44935	9.82435	0, 0	980.359	3.93153	9.73449	22.3058	0.146552	0.234487	0.0879354	0.357478	2	3	7	8	NP_005535	P35568
IRS1	Y1179	Insulin receptor substrate 1	0, 0	4767.38	18.7125	12.3967	0, 0	2443.06	4.30314	11.0518	-48.7547	0.911643	0.636674	-0.274968	-1.11781	2	3	7	10	NP_005535	P35568
IRS1	S312	Insulin receptor substrate 1	0, 0	110.118	29.4372	6.96058	0, 0	173.251	5.27602	7.23405	57.3324	-0.705228	-0.528923	0.176305	0.716722	2	3	8	2	NP_005535	P35568
IRS1	S639	Insulin receptor substrate 1	0, 0	416.96	2.95083	8.88144	0, 0	692.798	27.9381	9.23362	66.1544	-0.1339	0.0815653	0.215465	0.875917	2	3	8	4	NP_005535	P35568
JAK1	Pan-specific	Janus protein-tyrosine kinase 1	3, 0	10786.8	65.2433	13.5747	3, 0	6194.88	12.7937	12.3942	-42.5701	1.26202	1.04652	-0.215502	-0.876067	2	3	8	6	NP_002218	P23458
JAK1	Pan-specific	Janus protein-tyrosine kinase 1	0, 0	2019.71	2.22569	11.1576	0, 0	2374.08	0.500927	11.0105	17.5459	0.543108	0.62406	0.0809518	0.329088	2	3	8	8	NP_002218	P23458
JAK1	Y1034	Janus protein-tyrosine kinase 1	0, 0	1099.51	41.7115	10.2803	0, 0	1281.12	26.4049	10.1205	16.5168	0.282175	0.352344	0.0701687	0.285252	2	3	8	10	NP_002218	P23458
JAK2	Pan-specific	Janus protein-tyrosine kinase 2	0, 0	1101.19	5.52776	10.2825	0, 0	1176.34	4.76845	9.99741	6.82399	0.282829	0.314759	0.0319301	0.129803	2	3	9	2	NP_004963	O60674
JAK2	Y1007+Y1008	Janus protein-tyrosine kinase 2	0, 3	13180.4	33.3649	13.8638	0, 3	7606.05	41.4408	12.6903	-42.2927	1.34801	1.13691	-0.211103	-0.858181	2	3	9	4	NP_004963	O60674
JAK3	Pan-specific	Janus protein-tyrosine kinase 3	2, 2	1.67277	178.4	0.919912	2, 2	3.23037	61.3142	1.48903	93.1154	-2.50193	-2.28294	0.218991	0.890248	2	3	9	6	NP_000206	P52333
JIK (TAO3)	Pan-specific	STE20-like protein-serine kinase	0, 0	982.628	135.921	10.1182	0, 0	959.973	10.4358	9.70418	-2.30558	0.233947	0.225232	-0.008715	-0.0354285	2	3	9	8	NP_057365	Q9UHG7
JNK1/2/3	T183 + Y185	Jun N-terminus protein-serine kinase (stress-activated protein kinase (SAPK)) 1/2/3	0, 0	1708.99	14.9696	10.9166	0, 0	1585.65	2.97671	10.4282	-7.21697	0.471426	0.44628	-0.025146	-0.102224	2	3	9	10	NP_002741	P45983
JNK1/2/3	T183 + Y185	Jun N-terminus protein-serine kinase (stress-activated protein kinase (SAPK)) 1/2/3	0, 0	1561.75	11.7101	10.7866	0, 0	1833.4	22.4652	10.6376	17.3938	0.432765	0.510224	0.0774594	0.314891	2	3	10	2	NP_002741	P45983
JNK1/2/3	T183 + Y185	Jun N-terminus protein-serine kinase (stress-activated protein kinase (SAPK)) 1/2/3	0, 0	2228.4	96.8582	11.2995	0, 0	2606.04	7.68864	11.145	16.9469	0.585302	0.665121	0.0798188	0.324482	2	3	10	4	NP_002741	P45983
JNK1	Pan-specific	Jun N-terminus protein-serine kinase (stress-activated protein kinase (SAPK)) 1	0, 0	1493.73	42.4529	10.7224	0, 0	526.923	17.3027	8.83878	-64.7242	0.413656	-0.0389837	-0.452639	-1.84008	2	3	10	6	NP_620637.1	P45983
JNK1/2/3	Pan-specific	Jun N-terminus protein-serine kinases (stress-activated protein kinase (SAPK)) 1/2/3	0, 0	257.334	116.054	8.18517	0, 0	269.619	5.91895	7.87211	4.77408	-0.340994	-0.334118	0.00687598	0.0279525	2	3	10	8	NP_002741	P45983
JNK1/2/3	Pan-specific	Jun N-terminus protein-serine kinases (stress-activated protein kinase (SAPK)) 1/2/3	0, 0	9761.03	5.60492	13.4305	0, 0	9287.24	2.47149	12.9784	-4.85391	1.21914	1.22487	0.0057321	0.0233023	2	3	10	10	NP_002741	P45983
JNK1/2/3	Pan-specific	Jun N-terminus protein-serine kinases (stress-activated protein kinase (SAPK)) 1/2/3	3, 0	136.722	147.703	7.27278	3, 0	90.9107	17.0033	6.30371	-33.507	-0.61237	-0.812966	-0.200596	-0.815469	2	4	1	2	NP_620637.1	P45983
JNK2	Pan-specific	Jun N-terminus protein-serine kinases (stress-activated protein kinase (SAPK)) 2	0, 0	2237.18	53.8479	11.3051	0, 0	1137.78	5.90753	9.94934	-49.1422	0.58699	0.300081	-0.286909	-1.16635	2	4	1	4	NP_002744	P45984
JNK2/3	Pan-specific	Jun N-terminus protein-serine kinase (stress-activated protein kinase (SAPKa/b)) 2/3	0, 0	771.153	9.65205	9.76855	0, 0	707.693	31.5908	9.26431	-8.22922	0.129955	0.090935	-0.0390204	-0.158627	2	4	1	6	NP_002743.3	P45984
JNK3	Pan-specific	Jun N-terminus protein-serine kinase (stress-activated protein kinase (SAPKb)) 3	0, 0	1183.01	32.4597	10.3859	0, 0	1129.24	19.2973	9.93847	-4.54539	0.313584	0.296762	-0.0168222	-0.068386	2	4	1	8	NP_002744.1	P53779
Jun	Pan-specific	Jun proto-oncogene-encoded AP1 transcription factor	0, 0	2242.15	8.14668	11.3083	0, 0	1036.42	38.6284	9.81472	-53.7758	0.587941	0.25898	-0.328962	-1.3373	2	4	1	10	NP_002219	P05412
Jun	S63	Jun proto-oncogene-encoded AP1 transcription factor	0, 0	202.659	1.14075	7.84059	0, 0	221.771	13.2742	7.59026	9.43049	-0.443484	-0.42017	0.0233149	0.0947804	2	4	2	2	NP_002219	P05412
Jun	S73	Jun proto-oncogene-encoded AP1 transcription factor	0, 0	7470.64	5.35704	13.0447	0, 0	5736.59	3.47313	12.2833	-23.2115	1.10439	1.01267	-0.091725	-0.372883	2	4	2	4	NP_002219	P05412
Jun	S73	Jun proto-oncogene-encoded AP1 transcription factor	0, 0	2569.36	5.38436	11.5049	0, 0	3776.59	40.491	11.6802	46.9859	0.646395	0.828531	0.182135	0.740422	2	4	2	6	NP_002219	P05412
Jun	S73	Jun proto-oncogene-encoded AP1 transcription factor	0, 0	1183.42	111.85	10.3864	0, 0	1204.3	15.7868	10.0313	1.76446	0.313733	0.325109	0.0113763	0.0462471	2	4	2	8	NP_002219	P05412
KAP	Pan-specific	Cyclin-dependent kinase associated phosphatase (CDK inhibitor 3, CIP2)	0, 0	3087.41	9.7057	11.7699	0, 0	1224.69	23.382	10.0555	-60.3329	0.725212	0.332502	-0.39271	-1.59646	2	4	2	10	NP_005183	Q16667
KDEL receptor 1	Pan-specific	ER lumen protein retaining receptor 1	0, 0	2123.83	2.35388	11.2301	0, 0	2326.05	10.5941	10.981	9.52114	0.564679	0.615056	0.050377	0.204794	2	4	3	2	NP_006792.1	P24390
KHS	Pan-specific	Kinase homologous to SPS1/STE20 (MAP kinase kinase kinase protein-serine kinase 5 (MEKKK5)	0, 0	1322.75	48.7791	10.547	0, 0	952.797	11.166	9.69335	-27.9684	0.361493	0.221927	-0.139566	-0.567367	2	4	3	4	NP_006566	Q9Y4K4
Kit	Y703	Kit/Steel factor receptor-tyrosine kinase	2, 2	1.67896	6.42202	0.92524	2, 2	0.940226	108.302	-0.291592	-43.9994	-2.50034	-2.82658	-0.326236	-1.32622	2	4	3	6	P10721	P10721
Kit	Y730	Kit/Steel factor receptor-tyrosine kinase	0, 0	2581.22	2.14552	11.5115	0, 0	2542.98	17.5415	11.1096	-1.48154	0.648372	0.654332	0.00595922	0.0242256	2	4	3	8	P10721	P10721
Kit	Y936	Kit/Steel factor receptor-tyrosine kinase	0, 0	1756.87	50.6778	10.9565	0, 0	1038.12	15.1798	9.81709	-40.9107	0.483281	0.259703	-0.223578	-0.908896	2	4	3	10	P10721	P10721
Ksr1	Pan-specific	Protein-serine kinase suppressor of Ras 1	0, 0	17.2352	218.776	4.28496	0, 0	27.5658	6.04731	4.58213	59.9391	-1.50105	-1.33858	0.162469	0.660474	2	4	4	2	AAC50354.1	Q8IVT5
Ksr1	Pan-specific	Protein-serine kinase suppressor of Ras 1	0, 3	1609.16	11.107	10.8298	0, 3	452.307	59.3823	8.61849	-71.8918	0.445599	-0.10624	-0.551839	-2.24335	2	4	4	4	AAC50354.1	Q8IVT5
LAR	Pan-specific	LCA antigen-related (LAR) receptor tyrosine phosphatase	0, 0	1259.53	13.1789	10.4763	0, 0	1062.41	9.39753	9.85046	-15.6499	0.340477	0.269892	-0.0705848	-0.286944	2	4	4	6	NP_002831	P10586
LATS1	Pan-specific	Large tumor suppressor 1 protein-serine kinase (WARTS)	0, 0	704.753	21.6723	9.63865	0, 0	654.356	8.09866	9.15126	-7.15109	0.0913191	0.0564201	-0.034899	-0.141873	2	4	4	8	NP_004681	O95835
Lck	Pan-specific	Lymphocyte-specific protein-tyrosine kinase	0, 0	3093.41	2.23129	11.7727	0, 0	1307.08	30.8339	10.1495	-57.7462	0.726045	0.361182	-0.364863	-1.48325	2	4	4	10	NP_005347	P06239
Lck	Pan-specific	Lymphocyte-specific protein-tyrosine kinase	0, 0	1742.31	187.356	10.9445	0, 0	588.098	44.5683	8.99724	-66.246	0.47971	0.00939669	-0.470314	-1.91193	2	4	5	2	NP_005347	P06239
Lck	S158	Lymphocyte-specific protein-tyrosine kinase	2, 2	2.10422	54.1667	1.25096	2, 2	1.3269	38.7164	0.205393	-36.9409	-2.40346	-2.67484	-0.271382	-1.10323	2	4	5	4	NP_005347	P06239
Lck	Y192	Lymphocyte-specific protein-tyrosine kinase	0, 0	1816.16	8.32829	11.0043	0, 0	2593.4	4.43189	11.138	42.796	0.497524	0.662979	0.165455	0.672613	2	4	5	6	NP_005347	P06239
Lck	Y505	Lymphocyte-specific protein-tyrosine kinase	0, 0	1266.35	176.334	10.4841	0, 0	1280.01	42.4499	10.1193	1.07886	0.342796	0.351964	0.0091683	0.0372713	2	4	5	8	NP_005347	P06239
LIMK1	Pan-specific	LIM domain kinase 1	0, 0	3204.87	52.3625	11.8237	0, 0	1486.09	16.4628	10.3346	-53.6302	0.741234	0.417717	-0.323517	-1.31517	2	4	5	10	NP_002305	P53667
LIMK1 + LIMK2	Y507+T508	LIM domain kinase 1 + LIM domain kinase 2	0, 0	4950.31	109.669	12.451	0, 0	2926.81	5.9651	11.3124	-40.8763	0.9278	0.71625	-0.21155	-0.859999	2	4	6	2	NP_002305	P53667
LOK	Pan-specific	Lymphocyte-oriented protein-serine kinase	0, 0	6044.53	5.84877	12.7391	0, 0	6046.53	12.4706	12.3592	0.0330926	1.01349	1.03584	0.0223484	0.0908513	2	4	6	4	NP_005981	O94804
Lyn	Pan-specific	Yes-related protein-tyrosine kinase	0, 0	2313.97	16.1269	11.3538	0, 0	3223.21	18.5811	11.4516	39.2935	0.601472	0.758741	0.157269	0.639335	2	4	6	6	NP_002341	P07948
Lyn	Y508	Yes-related protein-tyrosine kinase	0, 0	87.723	65.6493	6.63256	0, 0	73.0361	12.7685	5.98787	-16.7424	-0.802793	-0.909396	-0.106602	-0.433364	2	4	6	8	NP_002341	P07948
MAK	Pan-specific	Male germ cell-associated protein-serine kinase	0, 0	520.05	30.8707	9.20018	0, 0	350.63	2.08872	8.25113	-32.5777	-0.0390957	-0.218397	-0.179302	-0.728903	2	4	6	10	NP_005897	P20794
MAPKAPK2	Pan-specific	Mitogen-activated protein kinase-activated protein kinase 2	0, 0	2188.62	45.1252	11.2735	0, 0	1411.32	13.6331	10.2602	-35.5158	0.577574	0.394977	-0.182597	-0.742299	2	4	7	2	NP_116584	P49137
MAPKAPK2	T222	Mitogen-activated protein kinase-activated protein kinase 2	0, 0	1801.27	2.03658	10.9925	0, 0	1569.67	1.2882	10.4136	-12.8575	0.493992	0.441818	-0.0521741	-0.2121	2	4	7	4	NP_004750	P49137
MAPKAPK2a + MAPKAPK2b	T334	Mitogen-activated protein kinase-activated protein kinase 2 alpha + Mitogen-activated protein kinase-activated protein kinase 2 beta	0, 0	118.09	32.9744	7.06142	0, 0	144.621	4.82248	6.97346	22.4666	-0.675236	-0.608484	0.0667521	0.271363	2	4	7	6	NP_004750	P49137
MAPKAPK2a + MAPKAPK2b	T334	Mitogen-activated protein kinase-activated protein kinase 2 alpha + Mitogen-activated protein kinase-activated protein kinase 2 beta	0, 0	867.925	8.95594	9.9391	0, 0	868.39	5.51272	9.55953	0.0535736	0.180684	0.181068	0.000384705	0.00156392	2	4	7	8	NP_004750	P49137
MARCKS	S159+S163	Myristoylated alanine-rich protein kinase C substrate	0, 0	269.438	70.0533	8.25149	0, 0	135.249	21.4397	6.8768	-49.8035	-0.32127	-0.637996	-0.316726	-1.28756	2	4	7	10	NP_002347	P29966
MARK	Pan-specific	MAP/microtubule affinity-regulating protein-serine kinase 1	0, 0	638.734	37.7546	9.49675	0, 0	588.349	11.4306	8.99786	-7.88825	0.0491122	0.00958455	-0.0395277	-0.160689	2	4	8	2	NP_061120	Q9P0L2
Mcl1	Pan-specific	Myeloid cell leukemia differentiation protein 1	0, 0	2684.53	6.94744	11.5681	0, 0	2226.22	19.5046	10.9177	-17.0724	0.665212	0.595734	-0.0694772	-0.282441	2	4	8	4	NP_068779	Q07820
MEF-2	Pan-specific	Myelin expression factor 2 (MYEF2)	0, 3	2209.96	86.1221	11.2875	0, 3	1461.07	75.683	10.3101	-33.8868	0.581736	0.410238	-0.171498	-0.697178	2	4	8	6	NP_057216.2	Q9P2K5
MEK1 (MAP2K1)	Pan-specific	MAPK/ERK protein-serine kinase 1 (MKK1)	0, 0	1068.53	33.2823	10.2391	0, 0	858.339	8.77681	9.54273	-19.671	0.269909	0.17594	-0.0939685	-0.382004	2	4	8	8	NP_002746	Q02750
MEK1 (MAP2K1)	Pan-specific	MAPK/ERK protein-serine kinase 1 (MKK1)	0, 0	612.671	47.9953	9.43664	0, 0	509.96	31.5473	8.79157	-16.7645	0.0312362	-0.0533969	-0.0846331	-0.344053	2	4	8	10	NP_002746	Q02750
MEK1 (MAP2K1)	Pan-specific	MAPK/ERK protein-serine kinase 1 (MKK1)	0, 0	562.038	58.3319	9.3122	0, 0	425.316	3.65233	8.52972	-24.3261	-0.0057786	-0.133343	-0.127564	-0.518577	2	4	9	2	NP_002746	Q02750
MEK1 (MAP2K1)	Pan-specific	MAPK/ERK protein-serine kinase 1 (MKK1)	0, 0	2039.8	28.1482	11.1719	0, 0	1376.55	10.4215	10.2242	-32.5156	0.547355	0.383989	-0.163366	-0.664121	2	4	9	4	NP_002746	Q02750
MEK1 (MAP2K1)	Pan-specific	MAPK/ERK protein-serine kinase 1 (MKK1)	0, 0	614.85	28.5399	9.44177	0, 0	460.337	10.9304	8.64387	-25.1303	0.0327593	-0.0984899	-0.131249	-0.533558	2	4	9	6	NP_002746	Q02750
MEK1 (MAP2K1)	T292	MAPK/ERK protein-serine kinase 1 (MKK1)	0, 0	1727.93	25.9959	10.9325	0, 0	1895.08	2.84701	10.6854	9.67342	0.476155	0.5248	0.0486448	0.197752	2	4	9	8	NP_002746	Q02750
MEK1 (MAP2K1)	T292	MAPK/ERK protein-serine kinase 1 (MKK1)	0, 0	4037.65	37.8275	12.157	0, 0	2721.27	11.4457	11.2074	-32.6027	0.840354	0.684178	-0.156176	-0.634892	2	4	9	10	NP_002746	Q02750
MEK1 (MAP2K1)	T292	MAPK/ERK protein-serine kinase 1 (MKK1)	2, 0	17.2281	160.052	4.28437	2, 0	15.7537	15.2632	3.77495	-8.55823	-1.50122	-1.58502	-0.083798	-0.340658	2	4	10	2	NP_002746	Q02750
MEK1 (MAP2K1)	S298	MAPK/ERK protein-serine kinase 1 (MKK1)	2, 2	4.07052	7.38739	2.20289	2, 2	5.013	60.2151	2.123	23.1539	-2.12033	-2.08938	0.0309494	0.125817	2	4	10	4	NP_002746	Q02750
MEK1 (MAP2K1)	T386	MAPK/ERK protein-serine kinase 1 (MKK1)	0, 0	1177.52	26.4625	10.3792	0, 0	1403.22	10.781	10.2519	19.1676	0.311586	0.392442	0.0808561	0.328699	2	4	10	6	NP_002746	Q02750
MEK1 (MAP2K1)	T386	MAPK/ERK protein-serine kinase 1 (MKK1)	0, 0	3704.72	8.81858	12.0328	0, 0	3812.28	10.6101	11.6938	2.90328	0.803427	0.832673	0.0292457	0.118891	2	4	10	8	NP_002746	Q02750
MEK1 (MAP2K1)	T386	MAPK/ERK protein-serine kinase 1 (MKK1)	0, 0	104.18	68.1548	6.88061	0, 0	80.4497	17.9531	6.12734	-22.7783	-0.729014	-0.866812	-0.137798	-0.56018	2	4	10	10	NP_002746	Q02750
MEK1/2 (MAP2K1/2)	S218+S222	MAPK/ERK protein-serine kinase 1/2 (MKK1/2)	0, 0	8.02433	133.064	3.18206	0, 0	25.3792	70.9898	4.4629	216.278	-1.82909	-1.37498	0.454106	1.84605	2	4	11	2	NP_002746	Q02750
MEK1/2 (MAP2K1/2)	Pan-specific	MAPK/ERK protein-serine kinase 1/2 (MKK1/2)	0, 0	115.995	81.3427	7.03559	0, 0	54.357	11.3547	5.56172	-53.1384	-0.682918	-1.0395	-0.356583	-1.44959	2	4	11	4	NP_002746	Q02750
MEK2 (MAP2K2)	Pan-specific	MAPK/ERK protein-serine kinase 2 (MKK2)	0, 0	764.495	11.4048	9.75604	0, 0	901.289	17.7184	9.61318	17.8933	0.126235	0.197447	0.0712126	0.289496	2	4	11	6	AAH00471.1	P36507
MEK2 (MAP2K2)	Pan-specific	MAPK/ERK protein-serine kinase 2 (MKK2)	0, 0	240.534	35.3341	8.08777	0, 0	290.564	3.18281	7.98004	20.7998	-0.369964	-0.301164	0.0688	0.279688	2	4	11	8	AAH00471.1	P36507
MEK2 (MAP2K2)	Pan-specific	MAPK/ERK protein-serine kinase 2 (MKK2)	0, 0	342.886	15.2554	8.59926	0, 0	341.992	16.8155	8.21515	-0.260716	-0.21783	-0.229384	-0.0115542	-0.0469705	2	4	11	10	AAH00471.1	P36507
MEK2 (MAP2K2)	T394	MAPK/ERK protein-serine kinase 2 (MKK2)	0, 0	1014.94	3.12254	10.1649	0, 0	991.017	0.725468	9.7501	-2.35714	0.24783	0.239251	-0.00857989	-0.0348792	3	1	1	2	AAH00471.1	P36507
MEK2 (MAP2K2)	T394	MAPK/ERK protein-serine kinase 2 (MKK2) (human)	0, 0	1366.53	5.66156	10.594	0, 0	1181.23	10.3889	10.0034	-13.5603	0.375466	0.316586	-0.0588797	-0.23936	3	1	1	4	AAH00471.1	P36507
MEK2 (MAP2K2)	T394	MAPK/ERK protein-serine kinase 2 (MKK2) (mouse)	0, 0	4987.74	20.9059	12.4618	0, 0	3695.39	4.31631	11.6488	-25.9105	0.931033	0.818957	-0.112076	-0.455616	3	1	1	6	NP_075627	P36507
MEK3 (MAP2K3)	Pan-specific	MAPK/ERK protein-serine kinase 3 (MKK3)	0, 0	976.646	19.6616	10.1094	0, 0	796.949	1.15117	9.43567	-18.3994	0.231326	0.143254	-0.0880724	-0.358035	3	1	1	8	NP_659732	P46734
MEK3 (MAP2K3)	Pan-specific	MAPK/ERK protein-serine kinase 3 (MKK3)	0, 0	3904	11.2504	12.1084	0, 0	3925.08	0.931007	11.7358	0.540037	0.825909	0.845517	0.0196075	0.0797089	3	1	1	10	NP_659732	P46734
MEK3 (MAP2K3)	S218	MAPK/ERK protein-serine kinase 3 (MKK3)	0, 0	245.104	18.6708	8.11492	0, 0	193.302	22.7692	7.39204	-21.1346	-0.361888	-0.480687	-0.118799	-0.482944	3	1	2	2	NP_659732	P46734
MEK3/6 (MAP2K3/6)	S218/S207	MAPK/ERK protein-serine kinase 3/6 (MKK3/6)	0, 0	60.3098	38.0776	6.092	0, 0	47.1782	35.6034	5.35738	-21.7737	-0.963575	-1.10189	-0.138316	-0.562286	3	1	2	4	NP_002747	P46734
MEK3/6 (MAP2K3/6)	S218/S207	MAPK/ERK protein-serine kinase 3/6 (MKK3/6)	0, 0	2482.55	29.3152	11.4553	0, 0	3898.43	7.6709	11.726	57.0338	0.631646	0.842517	0.210871	0.857238	3	1	2	6	NP_002747	P46734
MEK3/6 (MAP2K3/6)	S218/S207	MAPK/ERK protein-serine kinase 3/6 (MKK3/6)	0, 3	4422.25	124.644	12.2882	0, 3	2860.52	5.93071	11.2794	-35.3153	0.879396	0.70616	-0.173237	-0.704247	3	1	2	8	NP_002747	P46734
MEK3b (MAP2K3)	Pan-specific	MAPK/ERK protein-serine kinase 3 beta isoform (MKK3 beta)	0, 0	814.418	1.04429	9.8473	0, 0	491.133	53.3211	8.7373	-39.6952	0.153379	-0.0699667	-0.223346	-0.907951	3	1	2	10	NP_659731	P46734
MEK4 (MAP2K4)	Pan-specific	MAPK/ERK protein-serine kinase 4 (MKK4)	2, 2	2.25275	84.6014	1.34937	2, 2	2.46622	52.2069	1.09963	9.47586	-2.37419	-2.40182	-0.0276301	-0.112323	3	1	3	2	NP_003001	P45985
MEK4 (MAP2K4)	Pan-specific	MAPK/ERK protein-serine kinase 4 (MKK4)	0, 0	1937.43	29.2819	11.0976	0, 0	1092	3.96193	9.89009	-43.6363	0.52526	0.281993	-0.243267	-0.988937	3	1	3	4	NP_003001	P45985
MEK4 (MAP2K4)	Pan-specific	MAPK/ERK protein-serine kinase 4 (MKK4)	0, 0	265.747	65.6204	8.23159	0, 0	199.384	26.235	7.43674	-24.9722	-0.327189	-0.467041	-0.139852	-0.568532	3	1	3	6	NP_003001	P45985
MEK4 (MAP2K4)	S257+T261	MAPK/ERK protein-serine kinase 4 (MKK4)	2, 3	19.5029	294.153	4.4633	2, 3	8.25373	54.5823	2.84238	-57.6796	-1.44801	-1.86975	-0.42174	-1.71447	3	1	3	8	NP_003001	P45985
MEK5 (MAP2K5)	Pan-specific	MAPK/ERK protein-serine kinase 5 (MKK5)	0, 0	1649.13	1.7325	10.8652	0, 0	1450.72	6.62228	10.2999	-12.0311	0.456125	0.407105	-0.0490198	-0.199277	3	1	3	10	NP_660143	Q13163
MEK5 (MAP2K5)	Pan-specific	MAPK/ERK protein-serine kinase 5 (MKK5)	2, 2	4.47368	97.6471	2.33914	2, 2	3.58368	236.134	1.63877	-19.8942	-2.0798	-2.23722	-0.157418	-0.639939	3	1	4	2	NP_660143	Q13163
MEK6 (MAP2K6)	Pan-specific	MAPK/ERK protein-serine kinase 6 (MKK6)	0, 0	595.252	24.7251	9.39503	0, 0	399.84	3.59028	8.44061	-32.8285	0.0188593	-0.160549	-0.179409	-0.729337	3	1	4	4	NP_002749	P52564
MEK6 (MAP2K6)	Pan-specific	MAPK/ERK protein-serine kinase 6 (MKK6)	0, 0	181.254	6.30108	7.67954	0, 0	143.188	14.4174	6.9591	-21.0013	-0.491385	-0.612869	-0.121484	-0.493861	3	1	4	6	NP_002749	P52564
MEK6 (MAP2K6)	S207	MAPK/ERK protein-serine kinase 6 (MKK6)	0, 0	218.4	16.2495	7.94851	0, 0	217.199	33.7447	7.5602	-0.550108	-0.411386	-0.429346	-0.0179597	-0.0730103	3	1	4	8	NP_002749	P52564
MEK7 (MAP2K7)	Pan-specific	MAPK/ERK protein-serine kinase 7 (MKK7)	0, 0	4004.48	1.81553	12.1451	0, 0	5710.52	8.62005	12.2767	42.6035	0.836814	1.01066	0.173846	0.706723	3	1	4	10	NP_005034	O14733
MEKK1 (MAP3K1)	Pan-specific	MAPK/ERK kinase kinase 1	0, 0	1734.69	9.77884	10.9381	0, 0	1570.28	36.7906	10.4141	-9.47768	0.477831	0.441989	-0.0358415	-0.145704	3	1	5	2	XP_042066	Q13233
MEKK1 (MAP3K1)	Pan-specific	MAPK/ERK kinase kinase 1	2, 2	0.760349	66.8731	-0.217591	2, 2	2.67222	39.8621	1.21537	251.447	-2.84026	-2.36649	0.473771	1.92599	3	1	5	4	XP_042066	Q13233
MEKK1 (MAP3K1)	Pan-specific	MAPK/ERK kinase kinase 1	2, 2	3.24828	1.9407	1.87735	2, 2	2.16586	19.8598	0.912267	-33.323	-2.21715	-2.45903	-0.241875	-0.98328	3	1	5	6	XP_042066	Q13233
MEKK1 (MAP3K1)	Pan-specific	MAPK/ERK kinase kinase 1	0, 0	3081.98	31.8113	11.7673	0, 0	2848.74	7.85626	11.2734	-7.56791	0.724456	0.704341	-0.0201146	-0.0817707	3	1	5	8	XP_042066	Q13233
MEKK2 (MAP3K2)	Pan-specific	MAPK/ERK kinase kinase 2	0, 0	571.493	25.2392	9.33627	0, 0	859.161	29.757	9.54411	50.3362	0.00138063	0.176362	0.174982	0.711342	3	1	5	10	NP_006600	Q9Y2U5
MEKK2 (MAP3K2)	Pan-specific	MAPK/ERK kinase kinase 2	0, 0	2611.53	0.798951	11.5284	0, 0	1927.43	2.72222	10.7098	-26.1954	0.65338	0.532254	-0.121126	-0.492404	3	1	6	2	NP_006600	Q9Y2U5
MEKK4 (MAP3K4)	Pan-specific	MAPK/ERK kinase kinase 4	0, 0	1380.58	27.2534	10.6087	0, 0	1432.45	24.0145	10.2816	3.75679	0.379856	0.401524	0.0216674	0.0880829	3	1	6	4	NP_005913	Q9Y6R4
Met	Pan-specific	Hepatocyte growth factor (HGF) receptor-tyrosine kinase	2, 2	7.03411	5.90062	2.99204	2, 2	7.53446	39.0288	2.71083	7.11325	-1.88561	-1.90991	-0.0243016	-0.0987915	3	1	6	6	NP_000236	P08581
Met	Y1003	Hepatocyte growth factor (HGF) receptor-tyrosine kinase	0, 0	816.027	9.35547	9.85015	0, 0	587.992	6.09499	8.99698	-27.9445	0.154226	0.00931738	-0.144908	-0.589086	3	1	6	8	NP_000236	P08581
Met	Y1230+Y1234+Y1235	Hepatocyte growth factor (HGF) receptor-tyrosine kinase	0, 0	991.579	32.0628	10.1313	0, 0	965.447	0.16129	9.71238	-2.63536	0.237838	0.227736	-0.0101013	-0.0410643	3	1	6	10	NP_000236.	P08581
MKP1	Pan-specific	MAP kinase phosphatase 1 (CL100, VH1)	2, 2	3.93878	29.1139	2.15543	2, 2	4.37199	252.262	1.92562	10.9985	-2.13444	-2.14964	-0.0151971	-0.0617796	3	1	7	2	NP_004408	P28562
MKP2	Pan-specific	MAP kinase phosphatase 2 (VH2)	0, 0	1656.11	84.847	10.8713	0, 0	1042.75	9.80133	9.82351	-37.0358	0.457937	0.261665	-0.196272	-0.797892	3	1	7	4	NP_001385	Q13115
MLC(MLRC2)	S19	Myosin regulatory light chain 2, smooth muscle isoform	0, 0	3245.26	16.8933	11.8418	0, 0	3573.78	54.849	11.6006	10.1229	0.746609	0.804217	0.0576081	0.23419	3	1	7	6	NP_291024	P19105
MLC(MLRC2)	S19	Myosin regulatory light chain 2, smooth muscle isoform	0, 0	388.762	8.34542	8.78042	0, 0	354.428	21.5681	8.26668	-8.83154	-0.163948	-0.213651	-0.0497038	-0.202057	3	1	7	8	NP_291024	P19105
MLK3	Pan-specific	Mixed-lineage protein-serine kinase 3	0, 0	759.347	7.86231	9.74629	0, 0	943.5	8.91497	9.67921	24.2514	0.123335	0.217608	0.0942724	0.383239	3	1	7	10	NP_002410	Q16584
MLK3	T277+S281	Mixed-lineage protein-serine kinase 3	0, 0	3883.9	7.33824	12.101	0, 0	4035.07	14.127	11.7757	3.89226	0.823695	0.85769	0.0339955	0.138199	3	1	8	2	NP_002410	Q16584
mMOB1	Pan-specific	Preimplantation protein 3	0, 0	5985.07	24.7079	12.7248	0, 0	5035.13	7.34602	12.0951	-15.8719	1.00925	0.955217	-0.054036	-0.219669	3	1	8	4	NP_056202	Q9Y3A3
Mnk1	T250+T255	MAP kinase-interacting protein-serine kinase 1 (calmodulin-activated)	0, 0	270.349	19.6229	8.25635	0, 0	350.193	13.2709	8.24934	29.5337	-0.319822	-0.218946	0.100875	0.410082	3	1	8	6	NP_003675	Q9BUB5
Mnk2	Pan-specific	MAP kinase-interacting protein-serine kinase 2 (calmodulin-activated)	0, 0	1298.76	6.7171	10.5206	0, 0	1195.16	6.13884	10.0203	-7.97664	0.353638	0.321752	-0.0318864	-0.129625	3	1	8	8	NP_060042	Q9HBH9
MSH2	Pan-specific	DNA mismatch repair protein mutS homolog2, colon cancer, nonpolyposis type 1	0, 3	1273.38	21.0266	10.4921	0, 3	859.534	62.8614	9.54474	-32.4997	0.34517	0.176554	-0.168617	-0.685465	3	1	8	10	NP_000242	P43246
Msk1	S376	Mitogen & stress-activated protein-serine kinase 1	0, 0	151.345	39.3657	7.41937	0, 0	79.1171	102.681	6.10325	-47.724	-0.568769	-0.874169	-0.3054	-1.24152	3	1	9	2	NP_004746	O75582
MST1	Pan-specific	Mammalian STE20-like protein-serine kinase 1 (KRS2)	0, 3	797.809	33.2403	9.81758	0, 3	672.409	10.75	9.19052	-15.7181	0.144538	0.0684076	-0.0761301	-0.309486	3	1	9	4	NP_006273	Q13043
MST1	Pan-specific	Mammalian STE20-like protein-serine kinase 1 (KRS2)	0, 0	565.876	55.5907	9.32202	0, 0	536.373	7.9768	8.86442	-5.21377	-0.00285765	-0.0311546	-0.028297	-0.115034	3	1	9	6	NP_006273	Q13043
MST1	Pan-specific	Mammalian STE20-like protein-serine kinase 1 (KRS2)	0, 0	1393.79	43.4078	10.6225	0, 0	1243.67	41.9297	10.0777	-10.771	0.383941	0.339275	-0.0446662	-0.181579	3	1	9	8	NP_006273	Q13043
MST1	Pan-specific	Mammalian STE20-like protein-serine kinase 1 (KRS2)	0, 0	450.119	22.9276	8.99184	0, 0	626.893	0.507947	9.08941	39.273	-0.101065	0.0375352	0.1386	0.563441	3	1	9	10	NP_006273	Q13043
MST2	Pan-specific	Mammalian STE20-like protein-serine kinase 2 (KRS1)	0, 0	3128.12	35.6774	11.7888	0, 0	1546.98	11.3795	10.3926	-50.546	0.730833	0.435403	-0.295429	-1.20099	3	1	10	2	NP_006272	Q13188
MST3	Pan-specific	Mammalian STE20-like protein-serine kinase 3	0, 0	728.285	33.9122	9.68603	0, 0	562.292	8.30583	8.9325	-22.7924	0.105413	-0.0103683	-0.115781	-0.470678	3	1	10	4	NP_003567	Q9Y6E0
mTOR (FRAP)	Pan-specific	Mammalian target of rapamycin (FRAP)	2, 2	0.927449	104.058	0.0690147	2, 2	1.79874	188.806	0.644318	93.9452	-2.75501	-2.54083	0.214177	0.87068	3	1	10	6	NP_004949	P42345
mTOR (FRAP)	S2448	Mammalian target of rapamycin (FRAP)	0, 0	1550.5	289.834	10.7762	0, 0	991.721	23.4008	9.75112	-36.0385	0.429662	0.239563	-0.190099	-0.772796	3	1	10	8	NP_004949	P42345
MYPT1	T696	Myosin phosphatase target 1	2, 2	3.63995	150.98	2.04159	2, 2	2.93461	151.24	1.3505	-19.3777	-2.1683	-2.32523	-0.15693	-0.637958	3	1	10	10	NP_446342	O14974
Nek2	Pan-specific	NIMA (never-in-mitosis)-related protein-serine kinase 2	0, 0	923.026	70.0768	10.0279	0, 0	561.912	29.9168	8.93153	-39.1229	0.207096	-0.0106659	-0.217762	-0.885254	3	1	11	2	NP_002488	P51955
Nek2	Pan-specific	NIMA (never-in-mitosis)-related protein-serine kinase 2	2, 2	1.53838	24.8062	0.799087	2, 2	5.41579	96.2522	2.2345	252.045	-2.53786	-2.05534	0.482528	1.96159	3	1	11	4	NP_002488	P51955
Nek2	Pan-specific	NIMA (never-in-mitosis)-related protein-serine kinase 2	2, 2	2.08919	72.4771	1.24062	2, 2	2.46392	14.632	1.09828	17.9366	-2.40654	-2.40223	0.00430329	0.0174939	3	1	11	6	NP_002488	P51955
Nek2	Pan-specific	NIMA (never-in-mitosis)-related protein-serine kinase 2	0, 0	1958.82	8.90885	11.1134	0, 0	2271.68	0.556166	10.9469	15.9717	0.529972	0.604638	0.0746653	0.303532	3	1	11	8	NP_002488	P51955
Nek2	Pan-specific	NIMA (never-in-mitosis)-related protein-serine kinase 2	3, 3	2997.99	2.58075	11.7275	3, 3	3364.3	15.5694	11.5134	12.2184	0.7126	0.77761	0.0650104	0.264282	3	1	11	10	NP_002488	P51955
Nek4	Pan-specific	NIMA (never-in-mitosis)-related protein-serine kinase 4	0, 0	1031.43	1.91226	10.1881	0, 0	1060.65	18.6282	9.84806	2.83224	0.254748	0.269159	0.0144118	0.0585874	3	2	1	2	NP_003148	P51957
Nek7	Pan-specific	NIMA (never-in-mitosis)-related protein-serine kinase 7	0, 0	1106.59	7.35092	10.2896	0, 0	1353.69	56.9294	10.2	22.3294	0.284929	0.376613	0.0916848	0.37272	3	2	1	4	NP_598001	Q8TDX7
NFkappaB p50	Pan-specific	NF-kappa-B p50 nuclear transcription factor	0, 0	7529.83	2.79716	13.0561	0, 0	12370.1	7.52298	13.3919	64.2815	1.10778	1.35113	0.243353	0.989287	3	2	1	6	NP_003989	P19838
NFkappaB p65	Pan-specific	NF-kappa-B p65 nuclear transcription factor	0, 0	7606.1	6.94475	13.0706	0, 0	8379.07	27.8235	12.8299	10.1625	1.1121	1.17955	0.0674454	0.274181	3	2	1	8	NP_003989	Q04206
NIK	Pan-specific	NF-kappa beta-inducing kinase	0, 0	1833.39	16.2643	11.018	0, 0	1925.92	8.63784	10.7087	5.04708	0.501575	0.53191	0.0303344	0.123316	3	2	1	10	NP_003945.2	Q99558
Nlk	Pan-specific	Serine/threonine protein kinase NLK	0, 3	2684.32	56.1057	11.568	0, 3	2915.38	22.0449	11.3068	8.60798	0.665177	0.714528	0.0493504	0.200621	3	2	2	2	NP_057315.3	Q9UBE8
NMDAR2B	Y1474	N-methyl-D-aspartate (NMDA) glutamate receptor 2B subunit	0, 0	286.942	3.81251	8.34229	0, 0	393.934	30.3843	8.41914	37.2867	-0.294261	-0.167104	0.127157	0.516923	3	2	2	4	NP_000825	Q13224
NME7	Pan-specific	Nucleotide diphosphate kinase 7 (nm23-H7)	0, 0	1876.85	3.36273	11.0518	0, 0	4038.58	19.8206	11.777	115.178	0.51163	0.858073	0.346442	1.40837	3	2	2	6	NP_037462	Q9Y5B8
NR1	S896	N-methyl-D-aspartate (NMDA) glutamate receptor 1 subunit zeta	0, 0	1730.44	7.65222	10.9346	0, 0	2017.6	24.5607	10.7758	16.5949	0.476777	0.552394	0.0756174	0.307402	3	2	2	8	NP_000823	Q05586
Nrf2	Pan-specific	Nuclear factor erythroid 2-related factor 2	0, 0	10991.7	12.0593	13.6018	0, 0	8260.49	23.3365	12.8093	-24.8481	1.27009	1.17327	-0.0968262	-0.393621	3	2	2	10	NP_006155.2	Q16236
NT5E	Pan-specific	Ecto-5'-nucleotidase (CD73 antigen)	0, 0	4599.81	32.1264	12.345	0, 0	3372.82	20.168	11.5171	-26.6748	0.896289	0.778725	-0.117563	-0.477923	3	2	3	2	NP_002517	P21589
p107	Pan-specific	Retinoblastoma (Rb) protein-related p107 (PRB1)	0, 0	3264.13	20.2724	11.8502	0, 0	2143.62	2.39163	10.8632	-34.3279	0.749096	0.579081	-0.170015	-0.691149	3	2	3	4	P28749	P28749
p18 INK4c	Pan-specific	p18 INK4c cyclin-dependent kinase inhibitor	0, 0	2227.53	10.5895	11.2989	0, 0	3260.07	23.2299	11.468	46.3539	0.585134	0.76375	0.178615	0.726112	3	2	3	6	NP_523240	P42773
p21 CDKI1	Pan-specific	cyclin-dependent kinase inhibitor 1 (MDA6)	0, 0	2256.19	5.19226	11.3173	0, 0	1989.7	18.3036	10.7557	-11.8114	0.59062	0.546261	-0.0443591	-0.18033	3	2	3	8	NP_000380	P38936
p27 Kip1	Pan-specific	p27 cyclin-dependent kinase inhibitor 1B	0, 0	3802.75	14.9663	12.0705	0, 0	3658.01	5.09874	11.6342	-3.8062	0.814635	0.814479	-0.000155958	-0.000634004	3	2	3	10	NP_004055	P46527
p27 Kip1	T187	p27 cyclin-dependent kinase inhibitor 1B	0, 3	34.9	19.9507	5.30283	0, 3	17.5789	2.69374	3.9331	-49.6307	-1.1983	-1.53674	-0.338437	-1.37583	3	2	4	2	NP_004055	P46527
p35 + p25	Pan-specific	CDK5 regulatory subunit 1, p35 + CDK5 regulatory subunit p25	2, 2	1.94685	63.0597	1.13881	2, 2	1.29813	72.4638	0.173767	-33.3213	-2.43682	-2.6845	-0.247681	-1.00688	3	2	4	4	NP_003876	Q15078
p38a MAPK	T180+Y182	Mitogen-activated protein-serine kinase p38 alpha	0, 0	1824.54	23.1783	11.011	0, 0	1908.27	4.30254	10.6954	4.58892	0.499501	0.527855	0.0283542	0.115266	3	2	4	6	NP_001306	Q16539
p38a MAPK	T180+Y182	Mitogen-activated protein-serine kinase p38 alpha	0, 0	133.03	43.5655	7.23328	0, 0	91.1455	12.9032	6.30743	-31.4851	-0.624117	-0.81183	-0.187713	-0.763096	3	2	4	8	NP_001306	Q16539
p38a MAPK	T180+Y182	Mitogen-activated protein-serine kinase p38 alpha	3, 3	1029.36	24.6236	10.1852	3, 3	190.864	37.9985	7.37373	-81.458	0.253884	-0.486279	-0.740163	-3.00893	3	2	4	10	NP_001306	Q16539
p38a MAPK	T180+Y182	Mitogen-activated protein-serine kinase p38 alpha	0, 0	365.328	127.662	8.69072	0, 0	173.036	8.3069	7.23226	-52.6354	-0.190626	-0.529471	-0.338845	-1.37748	3	2	5	2	NP_001306	Q16539
p38a MAPK	T180+Y182	Mitogen-activated protein-serine kinase p38 alpha	2, 2	2.19617	200	1.31267	2, 2	1.3177	77.9318	0.195348	-40.0002	-2.38511	-2.67791	-0.292801	-1.1903	3	2	5	4	NP_001306	Q16539
p38a MAPK	Pan-specific	Mitogen-activated protein-serine kinase p38 alpha	0, 0	518.647	15.2113	9.19628	0, 0	718.181	41.49	9.28553	38.4719	-0.040255	0.0974145	0.13767	0.559659	3	2	5	6	NP_001306	Q16539
p38a MAPK	Pan-specific	Mitogen-activated protein-serine kinase p38 alpha	0, 0	18.4367	8.67052	4.38218	0, 0	21.0947	34.7292	4.19613	14.4167	-1.47213	-1.45643	0.0157014	0.0638298	3	2	5	8	NP_001306	Q16539
p38a MAPK	Pan-specific	Mitogen-activated protein-serine kinase p38 alpha	0, 0	9984.54	44.1303	13.4632	0, 0	8353.58	4.91127	12.8255	-16.3349	1.22886	1.1782	-0.0506511	-0.205908	3	2	5	10	NP_001306	Q16539
p38a MAPK	Pan-specific	Mitogen-activated protein-serine kinase p38 alpha	0, 0	1373.52	27.7709	10.6013	0, 0	1634.26	51.8298	10.4717	18.983	0.377655	0.459578	0.081923	0.333036	3	2	6	2	NP_001306	Q16539
p38a MAPK	Pan-specific	Mitogen-activated protein-serine kinase p38 alpha	0, 0	7800.14	3.52331	13.107	0, 0	8602.6	5.56821	12.8679	10.2877	1.12291	1.19114	0.0682318	0.277378	3	2	6	4	NP_001306	Q16539
p38a MAPK	Pan-specific	Mitogen-activated protein-serine kinase p38 alpha	0, 3	11699.6	16.2674	13.6918	0, 3	15274.6	209.285	13.6962	30.5571	1.29688	1.44403	0.147154	0.598215	3	2	6	6	NP_001306	Q16539
p38a MAPK	Pan-specific	Mitogen-activated protein-serine kinase p38 alpha	3, 0	1330.46	2.47402	10.5554	3, 0	1803.23	45.4605	10.6137	35.5347	0.363986	0.502917	0.138931	0.564787	3	2	6	8	NP_001306	Q16539
p38d MAPK	Pan-specific	Mitogen-activated protein-serine kinase p38 delta (MAPK13)	3, 0	6334.17	39.9596	12.8066	3, 0	3977.08	57.8458	11.7548	-37.2123	1.03358	0.851314	-0.182265	-0.740949	3	2	6	10	NP_002745	O15264
p38g MAPK (Erk6)	Pan-specific	Mitogen-activated protein-serine kinase p38 gamma (MAPK12)	0, 0	3807.6	19.285	12.0723	0, 0	3792.8	3.54002	11.6864	-0.388639	0.815181	0.830417	0.0152359	0.0619374	3	2	7	2	NP_002960	P53778
p38g MAPK (Erk6)	Pan-specific	Mitogen-activated protein-serine kinase p38 gamma (MAPK12)	0, 0	914.185	9.42665	10.014	0, 0	1328.01	24.704	10.1724	45.2675	0.202966	0.368179	0.165213	0.67163	3	2	7	4	NP_002960	P53778
p53	Pan-specific	Tumor suppressor protein p53 (antigenNY-CO-13)	3, 3	6423.11	7.85134	12.8267	3, 3	5199.18	20.2975	12.1414	-19.0551	1.03956	0.969339	-0.0702227	-0.285472	3	2	7	6	NP_000537	P04637
p53	S392	Tumor suppressor protein p53 (antigenNY-CO-13)	0, 0	2835.85	20.572	11.6472	0, 0	1813.27	17.9663	10.6217	-36.0591	0.688741	0.505361	-0.18338	-0.745482	3	2	7	8	NP_000537	P04637
p53	S392	Tumor suppressor protein p53 (antigenNY-CO-13)	0, 0	1557.5	24.2723	10.7827	0, 0	2672.13	107.784	11.1811	71.5647	0.431597	0.676151	0.244554	0.99417	3	2	7	10	NP_000537	P04637
p53	S392	Tumor suppressor protein p53 (antigenNY-CO-13)	2, 3	11.5538	82.9184	3.70797	2, 3	8.74744	35.4406	2.92619	-24.2893	-1.67267	-1.84416	-0.171491	-0.697151	3	2	8	2	NP_000537	P04637
p73	Pan-specific	Tumor suppressor protein p73	3, 3	20845.3	32.6525	14.5251	3, 3	35283.3	44.9682	14.904	69.2628	1.54472	1.8128	0.268081	1.08981	3	2	8	4	NP_005418	O15350
PAC1	Pan-specific	Dual specificity MAP kinase protein phosphatase	0, 0	6147.35	11.2994	12.7634	0, 0	8449.84	0.82684	12.842	37.4551	1.02073	1.18325	0.16252	0.66068	3	2	8	6	NP_004409	Q05923
PACSIN1	Pan-specific	Protein kinase C + casein kinase substrate in neurons protein 1	0, 0	825.153	24.7576	9.86619	0, 0	1043.69	0.598983	9.82481	26.485	0.158998	0.262062	0.103064	0.41898	3	2	8	8	NP_065855	Q9BY11
PAK1	Pan-specific	p21-activated kinase 1 (alpha) (serine/threonine-protein kinase PAK 1)	2, 3	4.32515	17.5988	2.29042	2, 3	71.3064	170.049	5.95329	1548.65	-2.09429	-0.919953	1.17434	4.77395	3	2	8	10	NP_002567	Q13153
PAK1	Pan-specific	p21-activated kinase 1 (alpha) (serine/threonine-protein kinase PAK 1)	0, 0	287.115	86.8561	8.34316	0, 0	155.128	1.73152	7.07464	-45.97	-0.294003	-0.577591	-0.283588	-1.15285	3	2	9	2	NP_002567	Q13153
PAK1	Pan-specific	p21-activated kinase 1 (alpha) (serine/threonine-protein kinase PAK 1)	0, 0	2174.28	34.966	11.264	0, 0	1769.38	29.0422	10.5864	-18.6224	0.574753	0.49457	-0.0801831	-0.325963	3	2	9	4	NP_002567	Q13153
PAK1	T212	p21-activated kinase 1 (alpha) (serine/threonine-protein kinase PAK 1)	0, 0	2681.99	54.1774	11.5668	0, 0	2191.92	4.07587	10.8953	-18.2728	0.664806	0.588895	-0.0759103	-0.308593	3	2	9	6	NP_002567	Q13153
PAK1/2/3	S144/S141/S154	p21-activated kinase 1/2/3 (serine/threonine-protein kinase PAK 1/2/3)	0, 0	636.566	50.216	9.49184	0, 0	916.091	26.475	9.63668	43.9114	0.0476534	0.204622	0.156969	0.638115	3	2	9	8	NP_002567	Q13153
PAK1/2/3	T423/402/436	p21-activated kinase 1/2/3 (serine/threonine-protein kinase PAK 1/2/3)	0, 0	623.765	3.99639	9.46253	0, 0	881.415	45.8344	9.58101	41.3057	0.0389361	0.187626	0.14869	0.604459	3	2	9	10	NP_002567	Q13153
PAK2	Pan-specific	p21-activated kinase 2 (gamma) (serine/threonine-protein kinase PAK 2)	0, 0	687.647	52.5023	9.6032	0, 0	251.548	20.7964	7.77202	-63.4191	0.0807752	-0.364676	-0.445452	-1.81086	3	2	10	2	NP_002568.2	Q13177
PAK2	Pan-specific	p21-activated kinase 2(gamma) (serine/threonine-protein kinase PAK 2)	2, 2	2.76466	51.5899	1.64478	2, 2	2.77925	66.2791	1.27202	0.527498	-2.28633	-2.34919	-0.0628633	-0.255554	3	2	10	4	NP_002568.2.	Q13177
PAK3	Pan-specific	p21-activated kinase 3 (beta) (serine/threonine-protein kinase PAK 3)	2, 2	5.61686	18.33	2.66744	2, 2	4.30467	77.26	1.90323	-23.3616	-1.98215	-2.15648	-0.174322	-0.70866	3	2	10	6	NP_002569	O75914
PARP1	Pan-specific	Poly [ADP-ribose] polymerase 1 (ADPRT)	0, 0	4318.68	7.95331	12.254	0, 0	2618.73	1.29916	11.152	-39.3626	0.869227	0.667261	-0.201966	-0.821039	3	2	10	8	NP_001609	P09874
PARP1	Pan-specific	Poly [ADP-ribose] polymerase 1 (ADPRT)	0, 0	73.6513	45.8874	6.38031	0, 0	122.286	288.884	6.73144	66.0334	-0.877819	-0.682375	0.195445	0.794527	3	2	10	10	NP_001609	P09874
Pax2	S394	Paired box protein 2	0, 0	24.4832	14.5835	4.7914	0, 0	26.5151	47.343	4.52607	8.29883	-1.35042	-1.3557	-0.00528056	-0.0214667	3	3	1	2	Q02962	Q02962
Paxillin 1	Pan-specific	Paxillin 1	0, 0	577.107	15.4156	9.35037	0, 0	272.173	11.9373	7.88571	-52.8384	0.00557483	-0.329965	-0.33554	-1.36405	3	3	1	4	NP_002850	P49023
Paxillin 1	Y31	Paxillin 1	0, 0	1350	65.3607	10.5764	0, 0	1307.08	2.13272	10.1495	-3.1786	0.370242	0.361182	-0.00905957	-0.0368293	3	3	1	6	NP_002850	P49023
Paxillin 1	Y118	Paxillin 1	0, 0	3573.2	36.469	11.9807	0, 0	2939.22	9.52152	11.3185	-17.7426	0.787916	0.718114	-0.0698022	-0.283762	3	3	1	8	NP_002850	P49023
PCNA	Pan-specific	Proliferating cell nuclear antigen	0, 0	1593.02	20.1661	10.8152	0, 0	1694.6	4.01729	10.5241	6.37647	0.441272	0.475549	0.0342768	0.139343	3	3	2	2	NP_002583	P12004
PCTK1 (PCTAIRE1)	Pan-specific	PCTAIRE-1 protein-serine kinase	0, 0	1316.16	37.8201	10.5398	0, 0	1273.31	16.8633	10.1117	-3.25591	0.35935	0.34965	-0.00969987	-0.0394322	3	3	2	4	NP_148978	Q00536
PDGFRa	Y754	Platelet-derived growth factor receptor kinase alpha	0, 0	5844.57	18.0622	12.6906	0, 0	5380.05	1.14867	12.1907	-7.94786	0.999059	0.984402	-0.0146571	-0.0595846	3	3	2	6	NP_006197	P16234
PDGFRa/b	Y572+Y574/Y579+Y581	Platelet-derived growth factor receptor kinase alpha/beta	0, 0	591.592	10.9982	9.38613	0, 0	304.855	16.4565	8.04931	-48.4687	0.0162126	-0.280016	-0.296229	-1.20424	3	3	2	8	NP_006197	P16234
PDGFRb	Y716	Platelet-derived growth factor receptor kinase beta	0, 0	1883.92	9.16751	11.0572	0, 0	2215.05	8.97484	10.9105	17.5764	0.513243	0.593519	0.0802754	0.326338	3	3	2	10	NP_032835	P09619
PDI	Pan-specific	Protein disulfide-isomerase	0, 0	8562.84	2.21586	13.2415	0, 0	10718.6	30.7001	13.1852	25.1757	1.16294	1.28801	0.125067	0.508425	3	3	3	2	NP_000909.2	P07237
PDK1	Pan-specific	3-phosphoinositide-dependent protein-serine kinase 1	0, 0	226.315	198.779	7.99986	0, 0	131.105	5.14163	6.8319	-42.0699	-0.396111	-0.651703	-0.255592	-1.03904	3	3	3	4	NP_002604	O15530
PDK1	Pan-specific	3-phosphoinositide-dependent protein-serine kinase 1	0, 0	4159.74	28.1896	12.2	0, 0	4381.82	1.74618	11.8946	5.33872	0.853137	0.894002	0.0408654	0.166127	3	3	3	6	NP_002604	O15530
PDK1	S241	3-Phosphoinositide-dependent protein-serine kinase 1	2, 2	6.73439	40.1324	2.92922	2, 2	9.33551	35.7895	3.02006	38.6244	-1.90429	-1.8155	0.0887924	0.360962	3	3	3	8	NP_002604	O15530
PED15 (PEA15)	S116	Phosphoprotein-enriched in diabetes/astrocytes 15	0, 0	2080.31	45.1618	11.2003	0, 0	1418.22	3.37452	10.2672	-31.8262	0.555794	0.397127	-0.158666	-0.645015	3	3	3	10	NP_003759	Q15121
PERP	Pan-specific	p53-induced protein PIGPC1	0, 0	3120.39	13.2555	11.7852	0, 0	3446.37	1.55418	11.5482	10.447	0.729771	0.788227	0.0584568	0.23764	3	3	4	2	NP_071404	Q9H230
PI3K	Pan-specific	Phosphatidylinositol 3-kinase regulatory subunit alpha	0, 0	2209.75	83.5125	11.2873	0, 0	1938.23	55.1749	10.7179	-12.2873	0.581696	0.534717	-0.0469791	-0.190981	3	3	4	4	NP_852664	P27986
PI3K p110 delta	Pan-specific	Phosphatidylinositol-4,5-biphosphate 3-kinase catalytic subunit delta isoform	0, 0	343.944	8.90719	8.6037	0, 0	252.738	13.2915	7.77883	-26.5177	-0.216508	-0.362598	-0.146089	-0.593887	3	3	4	6	NP_005017	O00329
PI3K p85/p55	Y467/Y199	Phosphatidylinositol 3-kinase regulatory subunit alpha	0, 3	11.5714	2.41546	3.71017	0, 3	13.0838	5.29072	3.50703	13.0693	-1.67201	-1.66682	0.00519028	0.0210997	3	3	4	8	NP_852664	P27986
PI3KR4	Pan-specific	Phosphoinositide-3-kinase, regulatory subunit 4	0, 0	342.331	43.6585	8.59692	0, 0	350.725	0.50198	8.25153	2.45194	-0.218525	-0.218278	0.000247011	0.00100416	3	3	4	10	NP_055417	Q99570
PI4KCB	Pan-specific	phosphatidylinositol 4-kinase, catalytic, beta polypeptide	0, 0	340.713	8.27226	8.59009	0, 0	451.246	10.423	8.6151	32.4417	-0.220558	-0.107275	0.113283	0.460521	3	3	5	2	NP_002642	Q5VWC1
PIP5K2a	Pan-specific	Phosphatidylinositol 4-phosphatase 5-kinase type 2 alpha	2, 2	5.49927	52.8455	2.63691	2, 2	4.46751	36.2025	1.9568	-18.7617	-1.99123	-2.14012	-0.148888	-0.605266	3	3	5	4	CAH72211	P48426
PITSLRE	Pan-specific	PITSLRE serine/threonine-protein kinase CDC2L1	3, 3	903.419	4.73066	9.99693	3, 3	1168.2	14.4407	9.9874	29.309	0.197883	0.311703	0.11382	0.462705	3	3	5	6	NP_277021.1.	P21127
PKA Ca/b	Pan-specific	cAMP-dependent protein-serine kinase catalytic subunit alpha/beta	0, 0	1716.3	62.5924	10.9228	0, 0	2353.49	37.435	10.9979	37.1256	0.473258	0.620222	0.146965	0.597445	3	3	5	8	NP_002721	P17612
PKA Ca/b	Pan-specific	cAMP-dependent protein-serine kinase catalytic subunit alpha/beta	0, 0	3360.98	24.0727	11.8923	0, 0	2138.94	4.68812	10.86	-36.3598	0.761643	0.578117	-0.183525	-0.746073	3	3	5	10	NP_002721	P17612
PKA Ca/b	T198	cAMP-dependent protein-serine kinase catalytic subunit alpha/beta	3, 0	5524.97	4.0452	12.6094	3, 0	8441.68	18.6207	12.8406	52.7913	0.974928	1.18283	0.207898	0.845152	3	3	6	2	NP_002721	P17612
PKA Cb	S339	cAMP-dependent protein-serine kinase catalytic subunit beta	0, 0	1522.59	48.6662	10.75	0, 0	1310.63	3.00588	10.1534	-13.9206	0.421868	0.362377	-0.0594908	-0.241844	3	3	6	4	NP_002722	P22694
PKA R1a	Pan-specific	cAMP-dependent protein-serine kinase type I-alpha regulatory chain	0, 0	873.399	17.4693	9.94817	0, 0	795.03	17.9886	9.43219	-8.97294	0.183382	0.142192	-0.0411897	-0.167446	3	3	6	6	NP_002725	P10644
PKA R2a	Pan-specific	cAMP-dependent protein-serine kinase regulatory type 2 subunit alpha	0, 0	789.139	78.9277	9.80181	0, 0	638.442	7.27368	9.11574	-19.0963	0.139849	0.0455757	-0.0942729	-0.383241	3	3	6	8	NP_004148	P13861
PKA R2a	S99	cAMP-dependent protein-serine kinase regulatory type 2 subunit alpha	0, 0	3716.88	210.226	12.0375	0, 0	2502.05	2.22358	11.0862	-32.684	0.804833	0.647184	-0.157648	-0.640877	3	3	6	10	NP_523671	P13861
PKBa (Akt1)	Pan-specific	Protein-serine kinase B alpha	3, 0	10588.1	57.0771	13.5478	3, 0	13637.7	3.63606	13.5326	28.802	1.25404	1.3941	0.140058	0.569369	3	3	7	2	NP_005154	P31749
PKBa (Akt1)	Pan-specific	Protein-serine kinase B alpha	0, 0	110.48	37.9008	6.96531	0, 0	34.0392	17.0584	4.88645	-69.1896	-0.703822	-1.24567	-0.541847	-2.20273	3	3	7	4	NP_005154	P31749
PKBa (Akt1)	T308	Protein-serine kinase B alpha	0, 0	1646.09	44.8854	10.8625	0, 0	2075.94	51.8733	10.8169	26.1133	0.455334	0.564949	0.109616	0.445612	3	3	7	6	NP_005154	P31749
PKBa (Akt1)	T308	Protein-serine kinase B alpha	0, 0	26.6153	154.827	4.91186	0, 0	12.7224	30.4565	3.46663	-52.199	-1.31459	-1.67916	-0.364568	-1.48205	3	3	7	8	NP_005154	P31749
PKBa (Akt1)	S473	Protein-serine kinase B alpha	0, 0	2969.2	1.79797	11.7135	0, 0	3162.36	14.5443	11.4241	6.50549	0.708459	0.750345	0.0418861	0.170277	3	3	7	10	NP_005154	P31749
PKBa (Akt1)	S473	Protein-serine kinase B alpha	0, 0	2532.09	38.5441	11.4838	0, 0	2184.85	4.50035	10.8906	-13.7137	0.640126	0.587472	-0.0526533	-0.214048	3	3	8	2	NP_005154	P31749
PKBb (Akt2)	Pan-specific	Protein-serine kinase B beta	0, 0	2094.74	13.2932	11.2102	0, 0	1774.37	5.28001	10.5904	-15.2939	0.55876	0.495811	-0.0629494	-0.255904	3	3	8	4	NP_001617	P31751
PKBb (Akt2)	Pan-specific	Protein-serine kinase B beta	0, 3	37.1643	17.179	5.39352	0, 3	57.2214	65.325	5.63581	53.969	-1.17133	-1.01688	0.154444	0.627851	3	3	8	6	NP_001617	P31751
PKBb (Akt2)	Pan-specific	Protein-serine kinase B beta	0, 0	638.644	72.397	9.49654	0, 0	374.684	6.9856	8.34686	-41.3314	0.0490522	-0.189172	-0.238224	-0.968435	3	3	8	8	NP_001617	P31751
PKBb (Akt2)	Pan-specific	Protein-serine kinase B beta	0, 0	650.707	9.47192	9.52354	0, 0	528.975	0	8.84439	-18.7077	0.0570818	-0.0372718	-0.0943536	-0.383569	3	3	8	10	NP_001617	P31751
PKBb (Akt2)	Pan-specific	Protein-serine kinase B beta	0, 0	1363.61	31.6851	10.5909	0, 0	1319.53	21.9	10.1631	-3.23274	0.374547	0.365355	-0.00919194	-0.0373674	3	3	9	2	NP_001617	P31751
PKBb (Akt2)	Pan-specific	Protein-serine kinase B beta	2, 2	3.77787	26.6844	2.09525	2, 2	5.41004	40.6441	2.23297	43.2033	-2.15234	-2.0558	0.0965377	0.392448	3	3	9	4	NP_001617	P31751
PKBg (Akt3)	Pan-specific	Protein-serine kinase B gamma	0, 0	394.4	16.8746	8.80119	0, 0	654.691	28.3766	9.152	65.9964	-0.157769	0.0566455	0.214414	0.871643	3	3	9	6	NP_005456	Q9Y243
PKBg (Akt3)	Pan-specific	Protein-serine kinase B gamma	0, 0	407.318	12.0332	8.84769	0, 0	475.995	63.1465	8.69213	16.8607	-0.14394	-0.0837567	0.060183	0.244658	3	3	9	8	NP_005456	Q9Y243
PKC	Pan-specific	Protein-serine kinase C alpha	0, 0	1151.46	9.96637	10.3469	0, 0	890.673	35.7481	9.59608	-22.6482	0.301983	0.192229	-0.109754	-0.446176	3	3	9	10	NP_002728	P17252
PKC h	Pan-specific	Protein kinase C eta type	3, 3	1355.19	50.647	10.582	3, 3	906.097	42.4902	9.62085	-33.1386	0.371889	0.199791	-0.172098	-0.699619	3	3	10	2	NP_006246.2	P24723
PKCa	Pan-specific	Protein-serine kinase C alpha	0, 0	2880.59	32.7334	11.6698	0, 0	1028.04	24.7439	9.80301	-64.3115	0.695458	0.255405	-0.440053	-1.78892	3	3	10	4	NP_002728	P17252
PKCa	S657	Protein-serine kinase C alpha	0, 0	4294.36	23.8258	12.2459	0, 0	4337.01	20.6388	11.8798	0.993132	0.866804	0.889475	0.022671	0.0921627	3	3	10	6	NP_002728	P17252
PKCa/b2	T638/T641	Protein-serine kinase C alpha/beta 2	0, 0	19.182	20.0995	4.43936	0, 0	9.16346	4.6252	2.99322	-52.2289	-1.45513	-1.82369	-0.368566	-1.4983	3	3	10	8	NP_002728	P17252
PKCb1	Pan-specific	Protein-serine kinase C beta 1	0, 0	5324.7	8.6961	12.5562	0, 0	5606.31	7.28839	12.2502	5.28883	0.959085	1.00255	0.0434623	0.176685	3	3	10	10	NP_002729	P05771
PKCb1	Pan-specific	Protein-serine kinase C beta 1	0, 0	2584.21	119.429	11.5132	0, 0	1691.9	4.43836	10.5218	-34.5292	0.648868	0.474847	-0.174021	-0.707436	3	3	11	2	NP_002729	P05771
PKCb1/2	T500	Protein-serine kinase C beta 1/2	0, 3	2030.93	11.1145	11.1656	0, 3	839.142	53.2593	9.5101	-58.682	0.545486	0.165977	-0.379509	-1.54279	3	3	11	4	NP_997700	P05771
PKCb2	Pan-specific	Protein-serine kinase C beta 2	2, 2	3.81501	92.6083	2.10936	2, 2	5.46873	87.9774	2.24853	43.3479	-2.14814	-2.05105	0.0970934	0.394707	3	3	11	6	AAA60095	P05771-2
PKCb2	Pan-specific	Protein-serine kinase C beta 2	0, 0	3038.8	0.925984	11.747	0, 0	4171.26	14.1235	11.8236	37.2666	0.718402	0.872311	0.153909	0.625676	3	3	11	8	AAA60095	P05771-2
PKCb2	T641	Protein-serine kinase C beta 2	0, 0	1478	285.166	10.7071	0, 0	679.416	2.9466	9.20548	-54.0315	0.409115	0.0729741	-0.336141	-1.36649	3	3	11	10	NP_002729	P05771
PKCd	Pan-specific	Protein-serine kinase C delta	0, 0	3281.43	26.6759	11.8578	0, 0	2829.41	9.14146	11.2636	-13.775	0.751364	0.701344	-0.0500206	-0.203345	3	4	1	2	NP_006245	Q05655
PKCd	Y313	Protein-serine kinase C delta	3, 3	4251.75	5.61235	12.2315	3, 3	4166.26	13.1612	11.8219	-2.01071	0.862525	0.871783	0.00925796	0.0376358	3	4	1	4	NP_006245	Q05655
PKCd	Y313	Protein-serine kinase C delta	0, 0	1754.8	4.66667	10.9548	0, 0	1988.23	8.4439	10.7546	13.3028	0.482776	0.545936	0.0631603	0.256761	3	4	1	6	NP_006245	Q05655
PKCd	T507	Protein-serine kinase C delta	0, 0	77.2859	38.3829	6.44981	0, 0	107.005	21.8243	6.53886	38.4535	-0.857149	-0.741171	0.115979	0.47148	3	4	1	8	NP_006245	Q05655
PKCd	S664	Protein-serine kinase C delta	0, 0	536.115	28.3755	9.24407	0, 0	874.611	5.26387	9.56983	63.1388	-0.026041	0.184213	0.210254	0.85473	3	4	1	10	NP_006245	Q05655
PKCe	Pan-specific	Protein-serine kinase C epsilon	0, 3	2709.04	35.2908	11.5812	0, 3	1870.32	35.969	10.6664	-30.96	0.669111	0.519007	-0.150104	-0.610208	3	4	2	2	NP_005391	Q02156
PKCe	Pan-specific	Protein-serine kinase C epsilon	2, 2	8.4328	277.377	3.25369	2, 2	5.66207	21.6216	2.29866	-32.8566	-1.80778	-2.03575	-0.227964	-0.926729	3	4	2	4	NP_005391	Q02156
PKCe	S729	Protein-serine kinase C epsilon	0, 0	1221.15	24.3536	10.4317	0, 0	1477.29	4.86947	10.3261	20.9746	0.327201	0.415099	0.0878986	0.357328	3	4	2	6	NP_005391	Q02156
PKCg	Pan-specific	Protein-serine kinase C gamma	0, 0	2305.76	13.9853	11.3487	0, 0	2165.5	24.3808	10.8778	-6.08327	0.599947	0.583554	-0.0163932	-0.066642	3	4	2	8	NP_002730	P05129
PKCg	T514	Protein-serine kinase C gamma	0, 0	2411.76	45.777	11.4135	0, 0	2532.93	11.4013	11.1039	5.02402	0.619234	0.652587	0.0333534	0.135589	3	4	2	10	NP_002730	P05129
PKCg	T514	Protein-serine kinase C gamma	0, 3	8107.62	8.16553	13.1627	0, 3	6021.42	2.8031	12.3532	-25.7314	1.1395	1.03401	-0.105492	-0.42885	3	4	3	2	NP_002730	P05129
PKCg	T655	Protein-serine kinase C gamma	3, 0	7589	48.7022	13.0674	3, 0	5742.23	9.53484	12.2847	-24.3349	1.11114	1.0131	-0.0980377	-0.398546	3	4	3	4	NP_002730	P05129
PKCg	T674	Protein-serine kinase C gamma	0, 0	913.758	16.8539	10.0133	0, 0	1125.74	1.74923	9.93399	23.1989	0.202766	0.295394	0.0926287	0.376557	3	4	3	6	NP_002730.1	P05129
PKCh	S674	Protein-serine kinase C eta	0, 0	212.46	46.2646	7.90872	0, 0	263.024	2.87045	7.83638	23.7992	-0.423219	-0.345026	0.0781928	0.317872	3	4	3	8	NP_006246	P24723
PKCl/i	Pan-specific	Protein-serine kinase C lambda/iota	0, 0	1254.02	32.7185	10.47	0, 0	1085.51	13.1	9.88149	-13.4373	0.338595	0.279365	-0.0592297	-0.240782	3	4	3	10	NP_002731	P41743
PKCl/i	T564	Protein-serine kinase C lambda/iota	0, 3	1036.08	30.0289	10.1946	0, 3	496.233	38.1303	8.7522	-52.1047	0.256675	-0.0654165	-0.322092	-1.30938	3	4	4	2	NP_002731	P41743
PKCm (PKD)	Pan-specific	Protein-serine kinase C mu (Protein kinase D)	0, 0	2149.31	51.2399	11.2473	0, 0	1091.06	6.3729	9.88885	-49.2366	0.569795	0.281613	-0.288182	-1.17153	3	4	4	4	NP_002733	Q15139
PKCm (PKD)	S738+S742	Protein-serine kinase C mu (Protein kinase D)	0, 0	368.814	4.70052	8.70443	0, 0	406.965	9.89582	8.46609	10.3441	-0.18655	-0.15277	0.0337808	0.137327	3	4	4	6	NP_002733	Q15139
PKCm (PKD)	S910	Protein-serine kinase C mu (Protein kinase D)	0, 0	2458.7	10.996	11.4414	0, 0	2985.58	0.0112548	11.3411	21.4292	0.627505	0.725008	0.0975031	0.396373	3	4	4	8	NP_002733	Q15139
PKCm (PKD)	S910	Protein-serine kinase C mu (Protein kinase D)	2, 2	4.78666	45.9791	2.43669	2, 2	5.60223	1.30612	2.28333	17.0383	-2.05078	-2.04043	0.0103562	0.0421004	3	4	4	10	NP_002733	Q15139
PKCq	Pan-specific	Protein-serine kinase C theta	0, 0	2811.14	316.967	11.6346	0, 0	981.231	4.12374	9.73578	-65.0949	0.684986	0.234879	-0.450107	-1.82979	3	4	5	2	NP_006248	Q04759
PKCq	T538	Protein-serine kinase C theta	0, 0	52.5428	78.8622	5.8931	0, 0	45.6453	4.27831	5.30972	-13.1274	-1.02273	-1.11644	-0.0937054	-0.380934	3	4	5	4	NP_006248	Q04759
PKCz	Pan-specific	Protein-serine kinase C zeta	0, 0	1353.78	7.67801	10.5805	0, 0	1283.7	0.313187	10.1234	-5.17708	0.371444	0.35323	-0.0182146	-0.0740465	3	4	5	6	NP_002735	Q05513
PKCz/l	T410/T412	Protein-serine kinase C zeta/lambda	0, 2	7.0571	64.1362	2.99675	0, 2	7.43204	52.2197	2.69109	5.31299	-1.88421	-1.91594	-0.0317304	-0.128991	3	4	5	8	NP_002735	Q05513
PKG1	Pan-specific	Protein-serine kinase G1 (cGMP-dependent protein kinase)	0, 0	261.198	29.2562	8.20668	0, 0	356.268	12.5391	8.27415	36.3976	-0.334598	-0.21137	0.123227	0.500946	3	4	5	10	NP_006249	Q13976
PKG1a	Pan-specific	cGMP-dependent protein kinase 1, alpha isozyme	0, 0	597.324	191.503	9.40004	0, 0	543.905	49.3516	8.88454	-8.94303	0.0203501	-0.0250123	-0.0453623	-0.184408	3	4	6	2	NP_006249	Q13976
PKG1b	Pan-specific	cGMP-dependent protein kinase 1, beta isozyme	2, 2	3.00426	0.590319	1.76469	2, 2	3.28791	62.3508	1.5145	9.44161	-2.25066	-2.27516	-0.0244966	-0.0995845	3	4	6	4	NP_006249.1	P14619
PKM2	Pan-specific	Pyruvate kinase, isozymes M1/M2	0, 0	395.878	12.0858	8.80659	0, 0	499.018	3.4419	8.76028	26.0534	-0.156164	-0.0629508	0.093213	0.378933	3	4	6	6	NP_872270	P14618
PKN3	Pan-specific	Protein-kinase C-related kinase 3	0, 0	1793.81	2.49098	10.9865	0, 0	1582.39	7.19344	10.4252	-11.7864	0.492212	0.445372	-0.0468406	-0.190418	3	4	6	8	NP_005804	O94806
PKR1	Pan-specific	Double stranded RNA dependent protein-serine kinase	0, 0	691.849	44.7569	9.61199	0, 0	404.764	14.9236	8.45827	-41.4953	0.0833895	-0.155158	-0.238547	-0.969749	3	4	6	10	NP_002750	P19525
PKR1	Pan-specific	Double stranded RNA dependent protein-serine kinase	3, 0	1749.77	58.4392	10.9506	3, 0	409.159	143.844	8.47385	-76.6164	0.481545	-0.150401	-0.631945	-2.569	3	4	7	2	NP_002750	P19525
PKR1	T451	Double-stranded RNA-dependent protein-serine kinase	0, 3	1738.97	46.8229	10.9417	0, 3	633.252	37.7495	9.10396	-63.5847	0.478888	0.0419802	-0.436908	-1.77613	3	4	7	4	NP_002750	P19525
PKR1	T446	Double-stranded RNA-dependent protein-serine kinase	0, 0	1335.28	38.5846	10.5606	0, 0	641.689	0.581684	9.12306	-51.9435	0.365539	0.0478098	-0.317729	-1.29164	3	4	7	6	NP_002750	P19525
PLC R(PLCg2)	Pan-specific	1-phosphatidylinositol-4,5-bisphosphate phosphodiesterase gamma-2	0, 0	1100.54	24.4074	10.2817	0, 0	1022.39	0.234968	9.79506	-7.10085	0.282575	0.252979	-0.0295961	-0.120315	3	4	7	8	NP_002652.2	P16885
PLCg2	Y753	1-phosphatidylinositol-4,5-bisphosphate phosphodiesterase gamma-2	0, 0	955.723	23.9584	10.0781	0, 0	578.263	39.6438	8.97291	-39.4947	0.222034	0.00196828	-0.220065	-0.894617	3	4	7	10	NP_002652.2	P16885
PLCg1	Y783	1-phosphatidylinositol-4,5-bisphosphate phosphodiesterase gamma-1	0, 0	195.992	12.1533	7.79233	0, 0	420.219	64.7129	8.51233	114.406	-0.457839	-0.138653	0.319186	1.29756	3	4	8	2	NP_877963.1	P19174
Plk1	Pan-specific	Polo-like protein-serine kinase 1	0, 0	274.746	15.3692	8.27963	0, 0	212.677	0.832437	7.52985	-22.5912	-0.312899	-0.438612	-0.125713	-0.511052	3	4	8	4	NP_005021	P53350
Plk1	T210	Polo-like protein-serine kinase 1	2, 2	2.16257	55.2663	1.29042	2, 2	2.06458	36.3636	0.84318	-4.53117	-2.39172	-2.48012	-0.0883964	-0.359352	3	4	8	6	NP_005021	P53350
Plk2	Pan-specific	Polo-like protein kinase 2 (serum -inducible kinase (SNK))	0, 0	118.228	17.7509	7.0631	0, 0	153.37	0.112491	7.0582	29.7235	-0.674735	-0.582613	0.0921218	0.374497	3	4	8	8	NP_006613	Q9NYY3
Plk2	Pan-specific	Polo-like protein kinase 2 (serum -inducible kinase (SNK))	0, 0	1608.08	67.6365	10.8288	0, 0	1050.21	7.6796	9.83379	-34.6917	0.445309	0.264803	-0.180506	-0.733798	3	4	8	10	NP_006613	Q9NYY3
Plk3	Pan-specific	Polo-like protein kinase 3 (cytokine- inducible kinase (CNK))	0, 0	1625.02	10.8213	10.8439	0, 0	1765.18	9.38611	10.5829	8.62488	0.449807	0.493523	0.0437157	0.177714	3	4	9	2	NP_004064	Q9H4B4
PP1/Ca	Pan-specific	Protein-serine phosphatase 1 - catalytic subunit - alpha isoform	0, 0	2916.67	39.9908	11.6878	0, 0	1526.26	5.97624	10.3731	-47.671	0.7008	0.429465	-0.271335	-1.10304	3	4	9	4	NP_002699	P62136
PP1/Ca	Pan-specific	Protein-serine phosphatase 1 - catalytic subunit - alpha isoform	2, 0	5.82463	1122.89	2.71984	2, 0	1.35683	251.724	0.237564	-76.7054	-1.96657	-2.66502	-0.698454	-2.83938	3	4	9	6	NP_002699	P62136
PP1/Ca	T320	Protein-serine phosphatase 1 - catalytic subunit - alpha isoform	0, 0	39.0262	0.960619	5.46405	0, 0	39.1696	10.1411	5.08899	0.367237	-1.15035	-1.18383	-0.0334839	-0.13612	3	4	9	8	NP_002699	P62136
PP1/Cb	Pan-specific	Protein-serine phosphatase 1 - catalytic subunit - beta isoform	0, 0	486.77	1.41535	9.10477	0, 0	342.246	25.1988	8.21622	-29.6905	-0.0674741	-0.229058	-0.161584	-0.656876	3	4	9	10	NP_002700	P62140
PP1/Cb	Pan-specific	Protein-serine phosphatase 1 - catalytic subunit - beta isoform	0, 0	42.3426	60.8497	5.58171	0, 0	51.9104	44.5926	5.49528	22.5961	-1.11535	-1.05979	0.0555628	0.225876	3	4	10	2	NP_002700	P62140
PP1/Cg	Pan-specific	Protein-serine phosphatase 1 - catalytic subunit - gamma isoform	2, 2	3.47904	87.475	1.97636	2, 2	5.2869	8.10359	2.19975	51.9644	-2.1877	-2.06595	0.121757	0.49497	3	4	10	4	NP_002701	P36873
PP2A B' (B56)	Pan-specific	Protein-serine phosphatase 2A - B regulatory subunit - B56 alpha isofrom	2, 2	7.41605	1.7316	3.06833	2, 2	4.12456	22.8856	1.84157	-44.3833	-1.86292	-2.1753	-0.312386	-1.26992	3	4	10	6	NP_006234.1.	Q15172
PP2A/Aa/b	Pan-specific	Protein-serine phosphatase 2A - A regulatory subunit - alpha and beta isoforms	0, 0	93.3664	59.8307	6.72251	0, 0	115.001	0.483509	6.64283	23.1717	-0.77604	-0.709428	0.0666114	0.270791	3	4	10	8	NP_002707	P30153
PP2A/Aa/b	Pan-specific	Protein-serine phosphatase 2A - A regulatory subunit - alpha and beta isoforms	0, 0	290.196	4.53877	8.35856	0, 0	364.218	39.2666	8.30599	25.5075	-0.289422	-0.20165	0.0877725	0.356815	3	4	10	10	NP_002707	P30153
PP2A/Bb	Pan-specific	Protein-serine phosphatase 2A - B regulatory subunit - beta isoform	2, 2	3.93613	23.3333	2.15445	2, 2	9.63242	45	3.06523	144.718	-2.13473	-1.80171	0.333026	1.35383	4	1	1	2	NP_001120853.1	Q00005
PP2A/Bg2	Pan-specific	Protein-serine phosphatase 2A - B regulatory subunit - gamma isoform	2, 0	22.9723	1255.63	4.6995	2, 0	3.35006	34.9475	1.54151	-85.4169	-1.37775	-2.26691	-0.88916	-3.61464	4	1	1	4	NP_065149.2.	Q9Y2T4
PP2A/Ca + PP2A/Cb	Pan-specific	Protein-serine phosphatase 2A - catalytic subunit alpha isoform	0, 3	947.221	69.6686	10.0652	0, 3	1085.46	71.8173	9.88142	14.594	0.218199	0.279344	0.0611453	0.24857	4	1	1	6	NP_002706	P67775
PP2B/Aa	Pan-specific	Protein-serine phosphatase 2B - catalytic subunit - alpha isoform	0, 0	2153.3	5.70707	11.25	0, 0	3022	5.44385	11.3586	40.3427	0.570591	0.730348	0.159757	0.649448	4	1	1	8	NP_000935	Q08209
PP2Ca + PP2Cb	Pan-specific	Protein-serine phosphatase 2C - catalytic subunit - alpha/beta	3, 3	11560.2	14.3096	13.6746	3, 3	12898.9	2.58906	13.4523	11.5802	1.29173	1.36957	0.0778343	0.316415	4	1	1	10	NP_066283	P35813
PP2Cd	Pan-specific	Protein-serine phosphatase 2C - catalytic subunit - delta isoform	0, 0	1601.57	15.8096	10.8229	0, 0	1779.35	66.4526	10.5945	11.1004	0.443568	0.497044	0.053476	0.217392	4	1	2	2	NP_110395	O15297
PP4/A’2	Pan-specific	Protein-serine phosphatase 4 - regulatory subunit (PPX/A'2)	0, 3	2286.05	7.65852	11.3363	0, 3	2194.81	10.2166	10.8972	-3.99101	0.596262	0.589476	-0.00678577	-0.0275857	4	1	2	4	NP_005125	Q8TF05
PP4C	Pan-specific	Protein-serine phosphatase X - catalytic subunit (PPX/C)	3, 3	6796.45	95.5058	12.9082	3, 3	7028.25	46.5296	12.5763	3.41055	1.06381	1.10211	0.0383069	0.155726	4	1	2	6	NP_002711	P60510
PP4C	Pan-specific	Protein-serine phosphatase X - catalytic subunit (PPX/C)	0, 0	2723.86	14.7245	11.5891	0, 0	4346.17	27.9166	11.8829	59.5594	0.671452	0.890404	0.218952	0.890093	4	1	2	8	NP_002711	P60510
PP5C	Pan-specific	Protein-serine phosphatase 5 - catalytic subunit (PPT)	0, 0	1205.51	52.1341	10.4131	0, 0	1043.08	10.0606	9.82396	-13.4743	0.321668	0.261802	-0.0598664	-0.243371	4	1	2	10	NP_006238	P53041
PP5C	Pan-specific	Protein-serine phosphatase 5 - catalytic subunit (PPT)	2, 2	6.2994	39.9596	2.83289	2, 2	10.1244	36.5385	3.13709	60.72	-1.93294	-1.77977	0.153177	0.622701	4	1	3	2	NP_006238	P53041
PP6C	Pan-specific	Protein-serine phosphatase 6 - catalytic subunit (PPVC)	2, 2	3.12981	44.3064	1.82375	2, 2	2.85981	337.879	1.31325	-8.62682	-2.23309	-2.3366	-0.103509	-0.420789	4	1	3	4	NP_002712	O00743
PP6C	Pan-specific	Protein-serine phosphatase 6 - catalytic subunit (PPVC)	2, 2	0.366028	50	-1.2723	2, 2	1.07142	4.61538	-0.103147	192.715	-3.15396	-2.76904	0.38492	1.56479	4	1	3	6	NP_002712	O00743
PRAS40	T246	Proline-rich Akt substrate 40 kDa (Akt1S1)	0, 0	834.534	23.6664	9.8825	0, 0	1505.68	34.9258	10.3535	80.422	0.163849	0.423485	0.259636	1.05548	4	1	3	8	NP_115751	Q96B36
PRK1 (PKN1)	Pan-specific	Protein kinase C-related protein-serine kinase 1	0, 0	1528.03	10.2296	10.7551	0, 0	2190.94	6.4248	10.8947	43.3836	0.423398	0.588699	0.165301	0.671986	4	1	3	10	NP_002732	Q16512
PRK1 (PKN1) + PRK2 (PKN2)	T774 + T816	Protein kinase C-related protein-serine kinase 1 + Protein kinase C-related protein-serine kinase 2	0, 0	81.8153	39.761	6.53197	0, 0	175.773	70.1413	7.2549	114.842	-0.832711	-0.522557	0.310153	1.26084	4	1	4	2	NP_002732	Q16512
PRK2 (PKN2)	Pan-specific	Protein kinase C-related protein-serine kinase 2	2, 2	6.333	141.095	2.84056	2, 2	3.54915	75.8454	1.6248	-43.9578	-1.93066	-2.24148	-0.310823	-1.26357	4	1	4	4	NP_006247	Q16513
PRK2 (PKN2)	Pan-specific	Protein kinase C-related protein-serine kinase 2	0, 2	3.71333	72.7273	2.07039	0, 2	3.08594	34.3969	1.42304	-16.8956	-2.15974	-2.30308	-0.143347	-0.582739	4	1	4	6	NP_006247	Q16513
PRKAB1	Pan-specific	5'-AMP-activated protein kinase (AMPK), beta-1 regulatory subunit	2, 2	1.33945	63.8814	0.599318	2, 2	1.95756	12.8713	0.766383	46.1461	-2.59728	-2.50357	0.0937151	0.380974	4	1	4	8	NP_006244	Q9Y478
PRKWNK4	Pan-specific	Putative protein-serine kinase WNK4	0, 0	723.604	25.0932	9.67673	0, 0	1007.18	14.1075	9.77344	39.1899	0.102646	0.246378	0.143732	0.584303	4	1	4	10	NP_115763	Q96J92
Progesterone Receptor	S294	Progesterone receptor	0, 0	46.9957	46.7849	5.73213	0, 0	88.9359	12.9946	6.27202	89.2425	-1.07061	-0.82264	0.24797	1.00806	4	1	5	2	NP_000917	P06401
PRP4K	Pan-specific	Protein-serine kinase PRP4 homolog	0, 0	531.111	23.3609	9.23054	0, 0	569.544	14.2407	8.95099	7.23645	-0.0300651	-0.0047234	0.0253417	0.10302	4	1	5	4	NP_003904	Q13523
PSD-95	Pan-specific	Disks large homolog 4	0, 0	2927.25	97.3754	11.693	0, 0	3931.53	128.563	11.7382	34.308	0.702353	0.84624	0.143887	0.584932	4	1	5	6	NP_001356.1	P78352
PSTAIRE	Pan-specific	PSTAIRE	0, 0	422.294	70.397	8.89978	0, 0	776.239	8.78939	9.39769	83.8146	-0.128446	0.131656	0.260102	1.05737	4	1	5	8
PTEN	Pan-specific	Phosphatidylinositol-3,4,5-trisphosphate 3-phosphatase and protein phosphatase and tensin homolog deleted on chromosome 10	0, 0	4439.24	7.47982	12.2938	0, 0	8292.04	3.94017	12.8148	86.7894	0.881042	1.17495	0.293906	1.19479	4	1	5	10	NP_000305	P60484
PTEN	Pan-specific	Phosphatidylinositol-3,4,5-trisphosphate 3-phosphatase and protein phosphatase and tensin homolog deleted on chromosome 10	2, 2	7.88906	117.319	3.15753	2, 2	7.24791	7.87065	2.65489	-8.12711	-1.83638	-1.92699	-0.0906016	-0.368317	4	1	6	2	NP_000305	P60484
PTEN	S380+T382+S385	Phosphatidylinositol-3,4,5-trisphosphate 3-phosphatase and protein phosphatase and tensin homolog deleted on chromosome 10	0, 0	1089.41	4.99191	10.267	0, 0	1392.48	1.12933	10.2408	27.8194	0.278214	0.389058	0.110844	0.450606	4	1	6	4	NP_000305	P60484
PTP1B	Pan-specific	Protein-tyrosine phosphatase 1B	0, 0	1314.85	82.8327	10.5384	0, 0	508.318	80.4519	8.78692	-61.3402	0.358923	-0.0548177	-0.41374	-1.68195	4	1	6	6	NP_002818	P18031
PTP1C	Pan-specific	Protein-tyrosine phosphatase 1C (SHP1, SHPTP1)	0, 0	963.648	13.2035	10.09	0, 0	1453.43	11.7099	10.3026	50.826	0.225577	0.407928	0.182351	0.741301	4	1	6	8	NP_002822	P29350
PTP1D	Pan-specific	Protein-tyrosine phosphatase 1D (SHP2, SHPTP2, Syp, PTP2C)	0, 3	1320.31	133.389	10.5443	0, 3	1427.53	40.6716	10.2766	8.12057	0.360701	0.400007	0.0393063	0.159789	4	1	6	10	NP_002825	Q06124
PTP1D	Pan-specific	Protein-tyrosine phosphatase 1D (SHP2, SHPTP2, Syp, PTP2C)	2, 2	8.21	38.0255	3.21506	2, 2	5.25007	29.9031	2.18967	-36.0527	-1.81927	-2.06902	-0.249751	-1.0153	4	1	7	2	NP_002825	Q06124
PTP1D	S580	Protein-tyrosine phosphatase 1D (SHP2, SHPTP2, Syp, PTP2C)	0, 0	448.644	6.95019	8.9871	0, 0	547.363	12.4141	8.89368	22.004	-0.102473	-0.0222206	0.0802525	0.326245	4	1	7	4	NP_002825	Q06124
PTPD1	Pan-specific	Protein-tyrosine phosphatase non-receptor type 21	0, 3	5615.32	48.5193	12.6328	0, 3	6353.28	12.1353	12.4306	13.1418	0.981889	1.05764	0.075751	0.307946	4	1	7	6	NP_008970.2.	Q16825
PyDK2 (PDHK2)	Pan-specific	Pyruvate dehydrogenase kinase isoform 2	0, 0	274.64	15.6146	8.27907	0, 0	618.954	13.5609	9.07102	125.369	-0.313065	0.0319211	0.344986	1.40245	4	1	7	8	NP_002602	Q15119
Pyk2	Pan-specific	Protein-tyrosine kinase 2	0, 0	2032.18	1.47153	11.1665	0, 0	3831.81	7.99513	11.7011	88.5565	0.54575	0.834924	0.289174	1.17556	4	1	7	10	NP_004094	Q14289
Pyk2	Y579	Protein-tyrosine kinase 2	0, 0	670.763	11.2007	9.56733	0, 0	505.044	12.2915	8.77759	-24.7061	0.0701076	-0.0576639	-0.127772	-0.519421	4	1	8	2	NP_775268	Q14289
Rab5	Pan-specific	Ras-related protein Rab-5A	0, 0	37.0281	40.155	5.38822	0, 0	56.928	56.4176	5.62839	53.7426	-1.1729	-1.01915	0.153754	0.625047	4	1	8	4	NP_004153.2.	P20339
Rab5	Pan-specific	Ras-related protein Rab-5A	2, 2	1.83456	31.9838	1.05311	2, 2	3.24188	84.0741	1.49416	76.7113	-2.46231	-2.28137	0.180939	0.735559	4	1	8	6	NP_004153.2.	P20339
Rac1	Pan-specific	Ras-related C3 botulinum toxin substrate 1	0, 0	2006.42	114.351	11.1481	0, 0	3085.24	13.0789	11.3885	53.7683	0.540275	0.73947	0.199195	0.809773	4	1	8	8	NP_001782	P60953
Rac1	S71	Ras-related C3 botulinum toxin substrate 1	0, 0	823.394	56.0384	9.86311	0, 0	698.917	29.8641	9.24631	-15.1176	0.158083	0.0854385	-0.0726441	-0.295315	4	1	8	10	NP_008839	P63000
Rad17	S656	Rad17 homolog	0, 0	278.824	39.5993	8.30089	0, 0	170.294	89.7153	7.20921	-38.9244	-0.306576	-0.536507	-0.229931	-0.934724	4	1	9	2	NP_579921	O75943
Raf1	Pan-specific	Raf1 proto-oncogene-encoded protein-serine kinase	2, 2	2.39245	169.672	1.43616	2, 2	3.20505	92.542	1.47768	33.9655	-2.34838	-2.2864	0.0619748	0.251942	4	1	9	4	NP_002871	P04049
Raf1	Pan-specific	Raf1 proto-oncogene-encoded protein-serine kinase	0, 0	2017.52	0.351539	11.156	0, 0	2845.84	9.81818	11.272	41.0565	0.542642	0.703893	0.161251	0.655523	4	1	9	6	NP_002871	P04049
Raf1	Pan-specific	Raf1 proto-oncogene-encoded protein-serine kinase	0, 0	914.452	9.83846	10.0144	0, 0	1575.9	19.1241	10.4193	72.3322	0.203092	0.443561	0.240469	0.977563	4	1	9	8	NP_002871	P04049
Raf1	S259	Raf1 proto-oncogene-encoded protein-serine kinase	0, 0	29.513	15.8188	5.06096	0, 0	16.4073	8.67974	3.8336	-44.4064	-1.27024	-1.56712	-0.296874	-1.20686	4	1	9	10	NP_002871	P04049
RafA (Araf)	Pan-specific	A-Raf proto-oncogene serine/threonine-protein kinase	0, 0	2128.92	7.19839	11.2336	0, 0	1733.35	18.1453	10.5567	-18.5806	0.565705	0.485508	-0.0801967	-0.326018	4	1	10	2	NP_001645.1	P10398
RafA (Araf)	Pan-specific	A-Raf proto-oncogene serine/threonine-protein kinase	2, 2	1.79301	79.5009	1.02006	2, 2	2.52376	71.7544	1.13291	40.7558	-2.47214	-2.39166	0.080476	0.327154	4	1	10	4	NP_001645.1	P10398
RafB (Braf)	Pan-specific	RafB proto-oncogene-encoded protein-serine kinase	2, 2	0.423497	61.1594	-1.0619	2, 2	1.2544	11.4187	0.124328	196.201	-3.09138	-2.69959	0.391792	1.59273	4	1	10	6	NP_004324	P15056
RafB (Braf)	Pan-specific	RafB proto-oncogene-encoded protein-serine kinase	0, 0	167.019	9.58482	7.56155	0, 0	467.402	42.5551	8.66585	179.849	-0.526481	-0.0917812	0.4347	1.76715	4	1	10	8	NP_004324	P15056
Rb	Pan-specific	Retinoblastoma-associated protein 1	3, 0	2445.36	11.8505	11.4335	3, 0	888.986	564.23	9.59335	-63.6459	0.625169	0.191393	-0.433776	-1.7634	4	1	10	10	NP_000312	P06400
Rb	T356	Retinoblastoma-associated protein 1	2, 2	2.72488	246.667	1.62387	2, 2	4.35358	418.137	1.91953	59.7715	-2.29255	-2.1515	0.141047	0.57339	4	2	1	2	NP_000312	P06400
Rb	S612	Retinoblastoma-associated protein 1	2, 2	1.0919	116.667	0.304511	2, 2	1.93454	22.1164	0.74932	77.1725	-2.68497	-2.50878	0.176191	0.716257	4	2	1	4	NP_000312	P06400
Rb	S780	Retinoblastoma-associated protein 1	0, 0	221.068	61.5793	7.96602	0, 0	277.125	6.18536	7.91172	25.3574	-0.406177	-0.322023	0.0841534	0.342103	4	2	1	6	NP_000312	P06400
Rb	S807	Retinoblastoma-associated protein 1	0, 0	1275.53	54.353	10.4946	0, 0	2547.87	33.0899	11.1124	99.75	0.345894	0.655177	0.309283	1.25731	4	2	1	8	NP_000312	P06400
Rb	S807+S811	Retinoblastoma-associated protein 1	0, 0	154.305	20.9411	7.44731	0, 0	55.0464	46.0261	5.5799	-64.3262	-0.560458	-1.03395	-0.473493	-1.92486	4	2	1	10	NP_000312	P06400
Rb	T821	Retinoblastoma-associated protein 1	0, 0	2674.1	23.3389	11.5625	0, 0	3509.51	8.15222	11.5744	31.2411	0.66354	0.796224	0.132684	0.539391	4	2	2	2	NP_000312	P06400
Rb	T826	Retinoblastoma-associated protein 1	0, 0	7115.67	9.67332	12.9745	0, 0	8672.56	9.20287	12.8796	21.8797	1.0835	1.19471	0.11121	0.452093	4	2	2	4	NP_000312	P06400
Rb	S608	Retinoblastoma-associated protein 1	0, 0	5292.84	25.2048	12.5475	0, 0	5323.19	5.29954	12.1754	0.573297	0.95651	0.979721	0.0232116	0.0943605	4	2	2	6	NP_000312	P06400
Rb	S795	Retinoblastoma-associated protein 1	3, 0	66.8329	23.1169	6.24016	3, 0	52.411	86.6607	5.50913	-21.5791	-0.919505	-1.05556	-0.136055	-0.553094	4	2	2	8	NP_000312	P06400
RIP2/RICK	Pan-specific	Receptor-interacting serine/threonine-protein kinase 2 (RIPK2)	0, 0	2067.25	5.05107	11.1912	0, 0	1668.07	10.1953	10.5013	-19.3095	0.553092	0.4686	-0.0844917	-0.343478	4	2	2	10	NP_003812	O43353
RIPK1	Pan-specific	Receptor-interacting protein-serine kinase 1	0, 0	2242.38	41.1226	11.3085	0, 0	2170.83	7.9926	10.8814	-3.19087	0.587986	0.584637	-0.00334925	-0.0136155	4	2	3	2	NP_003795	Q13546
ROKa (ROCK2)	Pan-specific	RhoA protein-serine kinase alpha	0, 0	1687.37	114.744	10.8982	0, 0	1809.13	9.88912	10.6184	7.21575	0.465963	0.504355	0.0383921	0.156073	4	2	3	4	NP_004841	O75116
ROKa (ROCK2)	Pan-specific	RhoA protein-serine kinase alpha	0, 0	3112.35	5.04389	11.7815	0, 0	3031.51	19.2535	11.3631	-2.59747	0.728664	0.731732	0.00306772	0.012471	4	2	3	6	NP_004841	O75116
ROKb (ROCK1)	Pan-specific	RhoA protein-serine kinase beta	3, 0	3764.97	62.7525	12.0561	3, 0	2317.03	29.7302	10.9754	-38.4581	0.810349	0.613346	-0.197004	-0.800866	4	2	3	8	NP_005397	Q13464
RONa	Pan-specific	Macrophage-stimulating protein receptor alpha chain	0, 0	1611.81	203.419	10.8321	0, 0	1400.57	70.3997	10.2491	-13.1057	0.446305	0.391611	-0.0546936	-0.222342	4	2	3	10	NP_002438	Q04912
ROR2	Pan-specific	ROR2 neurotrophic receptor-tyrosine kinase	2, 2	2.27928	25.1018	1.36625	2, 2	1.30043	4.49827	0.176323	-42.9453	-2.36917	-2.68372	-0.314548	-1.27871	4	2	4	2	NP_004551	Q01974
ROS	Pan-specific	Orosomucoid 1 receptor-tyrosine kinase	2, 3	7.4806	300.651	3.08083	2, 3	5.7783	12.2147	2.32797	-22.7561	-1.8592	-2.0268	-0.1676	-0.681333	4	2	4	4	NP_002935	P08922
RSK1	Pan-specific	Ribosomal S6 protein-serine kinase 1	0, 0	4925.32	6.13689	12.4437	0, 0	4713.24	10.2431	11.9998	-4.30592	0.925628	0.926118	0.000489119	0.00198838	4	2	4	6	NP_002944	Q15418
RSK1	Pan-specific	Ribosomal S6 protein-serine kinase 1	0, 0	791.331	60.4672	9.80581	0, 0	551.125	27.9213	8.90357	-30.3547	0.141039	-0.0192035	-0.160243	-0.651424	4	2	4	8	NP_002944	Q15418
RSK1/2	S221/S227	Ribosomal S6 protein-serine kinase 1/2	0, 0	2497.83	2.41324	11.4641	0, 0	3508.33	12.8758	11.5739	40.455	0.63428	0.796076	0.161795	0.657735	4	2	4	10	NP_002944	Q15418
RSK1/2	S363/S369	Ribosomal S6 protein-serine kinase 1/2	0, 0	1441.2	0.92916	10.6707	0, 0	1705.32	11.5272	10.5332	18.3268	0.398293	0.478327	0.0800337	0.325356	4	2	5	2	NP_002944	Q15418
RSK1/2	S363/S369	Ribosomal S6 protein-serine kinase 1/2	0, 0	1111.49	0.653595	10.296	0, 0	1487.12	40.5457	10.3356	33.7948	0.286825	0.418021	0.131196	0.533344	4	2	5	4	NP_002944	Q15418
RSK1/2	S380/S386	Ribosomal S6 protein-serine kinase 1/2	0, 0	36.09	87.9108	5.3512	0, 0	24.8556	19.2031	4.43283	-31.129	-1.18391	-1.38417	-0.200254	-0.814079	4	2	5	6	NP_002944	Q15418
RSK1/2	S380/S386	Ribosomal S6 protein-serine kinase 1/2	0, 0	1256.09	45.1672	10.4724	0, 0	1619.67	36.0513	10.4588	28.9454	0.339305	0.45563	0.116325	0.472887	4	2	5	8	NP_002944	Q15418
RSK1/2/3	T573/T577/T570	Ribosomal S6 protein-serine kinase 1/2/3	0, 0	58.508	4.69838	6.04824	0, 0	71.8519	10.9291	5.96428	22.807	-0.976591	-0.916596	0.0599946	0.243892	4	2	5	10	NP_002944	Q15418
RSK1/3	T359+S363/T356+S360	Ribosomal S6 protein-serine kinase 1/3	0, 0	81.4555	20.4914	6.52561	0, 0	156.758	90.9788	7.08972	92.4458	-0.834602	-0.572989	0.261613	1.06352	4	2	6	2	NP_002944	Q15418
RSK2	Pan-specific	Ribosomal S6 protein-serine kinase 2	0, 0	754.701	48.1632	9.73744	0, 0	1039.16	29.4738	9.81853	37.6915	0.120702	0.260144	0.139442	0.566866	4	2	6	4	NP_004577	P51812
RSK4	Pan-specific	Ribosomal S6 protein-serine kinase 4 (alpha 6)	0, 0	3515.09	11.7862	11.957	0, 0	5362.67	0.267291	12.1861	52.5613	0.780881	0.982976	0.202095	0.821565	4	2	6	6	NP_055311	Q9UK32
RYK	Pan-specific	RYK tyrosine-protein kinase	0, 0	514.747	8.59891	9.1854	0, 0	512.263	75.9735	8.79807	-0.482622	-0.0434938	-0.0514124	-0.00791865	-0.0321911	4	2	6	8	NP_001005861.1.	P34925
S6	S235	40S ribosomal protein S6	0, 0	2685.96	12.4319	11.5689	0, 0	3982.27	13.0787	11.7567	48.2627	0.665439	0.851889	0.186449	0.757959	4	2	6	10	NP_001001	P62753
S6Kb1	Pan-specific	Ribosomal protein-serine S6 kinase beta 1	0, 0	4772.25	12.1008	12.3981	0, 0	8911.22	7.14558	12.9187	86.73	0.912081	1.20667	0.294587	1.19757	4	2	7	2	NP_003152	P23443
S6Kb1	Pan-specific	Ribosomal protein-serine S6 kinase beta 1	2, 2	2.25718	86.8351	1.35219	2, 2	4.311	62.5825	1.90535	90.9909	-2.37335	-2.15583	0.217523	0.884281	4	2	7	4	NP_003152	P23443
S6Kb1	Pan-specific	Ribosomal protein-serine S6 kinase beta 1	0, 0	18.526	4.27797	4.38915	0, 0	15.0459	15.6358	3.70863	-18.7848	-1.47006	-1.60527	-0.135212	-0.54967	4	2	7	6	NP_003152	P23443
S6Kb1	T252	Ribosomal protein-serine S6 kinase beta 1	0, 0	870.002	12.4518	9.94255	0, 0	854.824	1.81194	9.53681	-1.74457	0.181709	0.174133	-0.00757616	-0.0307988	4	2	7	8	NP_003152	P23443
S6Kb1	T444+S447	Ribosomal protein-serine S6 kinase beta 1	0, 0	738.968	71.6446	9.70704	0, 0	869.411	39.7777	9.56122	17.6521	0.111661	0.181586	0.0699244	0.284259	4	2	7	10	NP_003152	P23443
S6Kb1	T412	Ribosomal protein-serine S6 kinase beta 1	0, 0	70.3977	38.2645	6.31513	0, 0	103.931	26.2434	6.49681	47.6344	-0.897207	-0.754009	0.143198	0.582133	4	2	8	2	NP_003152	P23443
S6Kb2	Pan-specific	Ribosomal protein-serine S6 kinase beta 2	0, 0	687.291	32.0055	9.60245	0, 0	923.088	21.7752	9.64765	34.3082	0.0805528	0.207974	0.127421	0.517996	4	2	8	4	NP_003943	Q9UBS0
SG2NA	Pan-specific	Striatin-3	3, 2	1.24662	310.87	0.495695	3, 2	45.2609	93.2611	5.29752	3530.69	-2.6281	-1.12016	1.50794	6.13012	4	2	8	6	NP_001077362.1	Q13033
Shc1	Y349+Y350	SH2 domain-containing transforming protein 1	0, 0	3962.04	24.4687	12.1297	0, 0	5959.43	3.26933	12.3383	50.4132	0.832242	1.02945	0.197209	0.801702	4	2	8	8	NP_003020	P29353
SLK	Pan-specific	STE20-like protein-serine kinase	0, 0	2065.75	18.5089	11.1901	0, 0	2756.42	15.28	11.2259	33.4345	0.55278	0.689832	0.137051	0.557146	4	2	8	10	NP_055535	Q9H2G2
Smac/DIABLO	Pan-specific	Second mitochondria-derived activator of caspase	0, 0	320.54	16.6856	8.50204	0, 0	515.31	10.4853	8.80663	60.7632	-0.246748	-0.0487999	0.197948	0.804705	4	2	9	2	NP_620308	Q9NR28
Smad1/5/8	S463+S465/S463+S465/S465+S467	Mothers against decapentaplegic homologs 1/5/8	0, 0	15.8241	32.0197	4.16173	0, 0	24.1075	12.6297	4.38874	52.3469	-1.5377	-1.39762	0.140077	0.569446	4	2	9	4	NP_005891	Q15797
Smad2/3	Pan-specific	SMA- and mothers against decapentaplegic homolog 2/3	0, 0	1111.27	31.0869	10.2957	0, 0	1308.59	2.05761	10.1511	17.7557	0.28674	0.361688	0.0749484	0.304683	4	2	9	6	NP_005892	Q15796
SMC1	S957	Structural maintenance of chromosomes protein 1A	0, 0	853.058	60.0677	9.91417	0, 0	887.694	13.4341	9.59125	4.06027	0.173269	0.190753	0.0174832	0.0710731	4	2	9	8	NP_006297.2.	Q14683
SOCS2	Pan-specific	Suppressor of cytokine signaling 2	0, 0	7327.48	15.9073	13.0168	0, 0	16174.6	0.301867	13.7788	120.74	1.09609	1.46925	0.373159	1.51698	4	2	9	10	NP_003868.1.	O14508
SOCS4	Pan-specific	Suppressor of cytokine signalling 4 (SOCS7)	0, 0	1517.77	3.61908	10.7454	0, 0	2408.95	10.9728	11.0315	58.7162	0.420508	0.630481	0.209973	0.85359	4	2	10	2	NP_543143	Q8WXH5
SOD (Cu/Zn)	Pan-specific	Superoxide dismutase 1	0, 0	166.132	8.12888	7.55386	0, 0	222.486	15.707	7.5949	33.9213	-0.528767	-0.418752	0.110015	0.447236	4	2	10	4	NP_000445	Q6ND84
SOD (Mn)	Pan-specific	Superoxide dismutase [Mn]	2, 2	1.40841	7.6087	0.671746	2, 2	2.96683	45.1652	1.36625	110.651	-2.57574	-2.32042	0.255319	1.03793	4	2	10	6	NP_000627	P04179
SOD (Mn)	Pan-specific	Superoxide dismutase [Mn]	3, 3	7126.98	34.0981	12.9767	3, 3	10942.4	13.6041	13.215	53.5352	1.08418	1.29711	0.21293	0.86561	4	2	10	8	NP_000627.2.	P04179
SODD	Pan-specific	Silencer of death domains (Bcl2 associated athanogene 4 (BAG4))	0, 0	680.62	18.6196	9.58838	0, 0	964.292	5.02339	9.71065	41.6784	0.0763676	0.227209	0.150841	0.613205	4	2	10	10	NP_004865	O95429
SOX9	S181	SRY (sex determining region Y)-box 9 (campomelic dysplasia, autosomal sex-reversal)	0, 0	2677.22	2.14954	11.5642	0, 0	5324.23	7.77558	12.1757	98.8713	0.664042	0.979808	0.315766	1.28366	4	2	11	2	NP_000337	P48436
SPHK1	Pan-specific	Sphingosine kinase 1	0, 0	1101.23	22.0357	10.2826	0, 0	1909.06	15.6822	10.696	73.357	0.282843	0.528036	0.245193	0.996766	4	2	11	4	NP_892010	Q9NYA1
SPHK2	Pan-specific	Sphingosine kinase 2	2, 2	6.86259	32.3952	2.95643	2, 2	3.67574	118.762	1.67536	-46.438	-1.8962	-2.22605	-0.329848	-1.34091	4	2	11	6	NP_064511	Q9NRA0
Src	Pan-specific	Src proto-oncogene-encoded protein-tyrosine kinase	0, 0	1344.52	13.9652	10.5705	0, 0	5500.16	10.0523	12.2226	309.081	0.368497	0.994127	0.62563	2.54333	4	2	11	8	NP_005408	P12931
Src	Pan-specific	Src proto-oncogene-encoded protein-tyrosine kinase	0, 0	1439.41	11.9707	10.6689	0, 0	2381.77	9.4192	11.0151	65.4682	0.397762	0.625484	0.227721	0.92574	4	2	11	10	NP_005408	P12931
Src	Pan-specific	Src proto-oncogene-encoded protein-tyrosine kinase	0, 0	2704.72	0.0682763	11.5789	0, 0	2431.51	7.02278	11.045	-10.1012	0.668427	0.634588	-0.0338389	-0.137563	4	3	1	2	NP_005408	P12931
Src	Pan-specific	Src proto-oncogene-encoded protein-tyrosine kinase	0, 0	2073.21	12.5873	11.1953	0, 0	1542.87	1.33869	10.3887	-25.5804	0.554327	0.434233	-0.120094	-0.48821	4	3	1	4	NP_005408	P12931
Src	Y419	Src proto-oncogene-encoded protein-tyrosine kinase	0, 0	2685.4	14.3592	11.5686	0, 0	2040.56	23.9387	10.7921	-24.0127	0.66535	0.557379	-0.107971	-0.438927	4	3	1	6	NP_005408	P12931
Src	Y530	Src proto-oncogene-encoded protein-tyrosine kinase	3, 0	3087.78	28.3489	11.77	3, 0	1268.49	26.604	10.1062	-58.9189	0.725263	0.347981	-0.377281	-1.53374	4	3	1	8	NP_005408	P12931
STAT1a	Pan-specific	Signal transducer and activator of transcription 1 alpha	0, 0	908.391	53.6537	10.0048	0, 0	619.697	15.0913	9.07275	-31.7808	0.200238	0.0324498	-0.167788	-0.682098	4	3	1	10	NP_009330	P42224
STAT1a + STAT1b	Pan-specific	Signal transducer and activator of transcription 1 alpha + Signal transducer and activator of transcription 1 beta	0, 0	18658.4	1.71265	14.3652	0, 0	23902.4	10.4659	14.3422	28.1053	1.49716	1.64126	0.144107	0.585828	4	3	2	2	NP_009330	P42224
STAT1a + STAT1b	Pan-specific	Signal transducer and activator of transcription 1 alpha + Signal transducer and activator of transcription 1 beta	2, 2	3.4313	68.5813	1.95643	2, 2	2.19233	46.124	0.929791	-36.1079	-2.19363	-2.45368	-0.260045	-1.05714	4	3	2	4	NP_009330	P42224
STAT1a + STAT1b	S727	Signal transducer and activator of transcription 1 alpha + Signal transducer and activator of transcription 1 beta	0, 0	2990.68	3.13458	11.7239	0, 0	1617.54	33.6632	10.4569	-45.9141	0.711553	0.455049	-0.256504	-1.04275	4	3	2	6	NP_009330	P42224
STAT1a + STAT1b	Y701	Signal transducer and activator of transcription 1 alpha + Signal transducer and activator of transcription 1 beta	0, 0	393.26	8.46037	8.79702	0, 0	91.8809	6.01356	6.31902	-76.6361	-0.159011	-0.808291	-0.64928	-2.63947	4	3	2	8	NP_009330	P42224
STAT2	Pan-specific	Signal transducer and activator of transcription 2	0, 0	5505.49	9.33011	12.6043	0, 0	5295.18	9.60669	12.1678	-3.81995	0.973412	0.977398	0.00398572	0.0162029	4	3	2	10	NP_005410	P52630
STAT2	Y690	Signal transducer and activator of transcription 2	0, 0	357.904	28.936	8.6611	0, 0	249.98	36.2215	7.763	-30.1545	-0.199436	-0.367431	-0.167995	-0.682939	4	3	3	2	NP_005410	P52630
STAT3	Pan-specific	Signal transducer and activator of transcription 3 (acute phase response factor)	2, 2	5.21193	749.275	2.55949	2, 2	5.28575	257.015	2.19944	1.41642	-2.01426	-2.06604	-0.0517809	-0.210501	4	3	3	4	NP_003141	P40763
STAT3	Pan-specific	Signal transducer and activator of transcription 3 (acute phase response factor)	0, 0	44.0932	20.0866	5.64016	0, 0	11.8788	20.362	3.36765	-73.0597	-1.09797	-1.70937	-0.611407	-2.48551	4	3	3	6	NP_003141	P40763
STAT3	S727	Signal transducer and activator of transcription 3	0, 0	2526.1	194.629	11.4804	0, 0	1233.83	17.065	10.0663	-51.1567	0.63911	0.335779	-0.303331	-1.23311	4	3	3	8	NP_003141	P40763
STAT3	Y705	Signal transducer and activator of transcription 3	0, 0	80.9162	40.2357	6.51603	0, 0	53.9186	37.5	5.55004	-33.3649	-0.837453	-1.04307	-0.205616	-0.835878	4	3	3	10	NP_003141	P40763
STAT4	Pan-specific	Signal transducer and activator of transcription 4 (acute phase response factor)	2, 3	5.63542	63.8034	2.6722	2, 3	4.93014	21.0526	2.09896	-12.5151	-1.98074	-2.09672	-0.115981	-0.471489	4	3	4	2	NP_003142	Q14765
STAT5A	Pan-specific	Signal transducer and activator of transcription 5A	2, 2	1.70548	94.4171	0.947853	2, 2	2.70675	78.6378	1.23389	58.7087	-2.49362	-2.36083	0.132783	0.539793	4	3	4	4	NP_003143	P42229
STAT5A	Y694	Signal transducer and activator of transcription 5A	0, 0	75.0641	72.4889	6.40773	0, 0	62.0491	51.2101	5.75267	-17.3385	-0.869666	-0.981204	-0.111538	-0.453428	4	3	4	6	NP_003143	P42229
STAT5A	Y780	Signal transducer and activator of transcription 5A	0, 0	1425.27	93.6236	10.6547	0, 0	635.671	19.5786	9.10947	-55.3999	0.393525	0.0436596	-0.349865	-1.42228	4	3	4	8	NP_003143	P42229
STAT5B	Pan-specific	Signal transducer and activator of transcription 5B	0, 0	4004.79	29.1614	12.1452	0, 0	4204.43	18.9444	11.835	4.98503	0.836847	0.8758	0.0389526	0.158351	4	3	4	10	NP_036580	P51692
STAT6	Pan-specific	Signal transducer and activator of transcription 6	0, 0	4237	3.89637	12.2265	0, 0	4660.01	3.95145	11.9834	9.98364	0.861034	0.921115	0.060081	0.244243	4	3	5	2	NP_003144	P42226
STI1	Pan-specific	Stress induced phosphoprotein 1 (Hsc70/Hsp90 organizing protein (Hop))	0, 0	4885.98	11.5616	12.4321	0, 0	3132.77	106.849	11.4106	-35.8824	0.922187	0.746205	-0.175982	-0.715408	4	3	5	4	NP_006810	P31948
STK33	Pan-specific	FLJ35932 protein-serine kinase	0, 0	713.705	2.33784	9.65686	0, 0	878.208	11.385	9.57575	23.0491	0.0967353	0.18602	0.0892849	0.362964	4	3	5	6	NP_112168	Q8NEF5
Striatin	Pan-specific	Striatin	2, 2	2.86899	70.7171	1.69822	2, 2	4.64359	33.9506	2.01257	61.8544	-2.27043	-2.12309	0.147338	0.598963	4	3	5	8	NP_003153.2.	O43815
Syk	Pan-specific	Spleen protein-tyrosine kinase	0, 0	14459.1	17.5801	13.9974	0, 0	6602.48	11.9932	12.4861	-54.3368	1.38775	1.07459	-0.31316	-1.27307	4	3	5	10	NP_003168	P43405
Synapsin 1	S9	Synapsin 1 isoform Ia	0, 0	416.676	13.9166	8.88046	0, 0	412.169	17.3077	8.48442	-1.08184	-0.134192	-0.147173	-0.0129806	-0.0527693	4	3	6	2	NP_008881	P17600
Synapsin 1	S605	Synapsin 1 isoform Ia	0, 0	27.5229	8.3954	4.96023	0, 0	52.4915	267.097	5.51134	90.7197	-1.3002	-1.05488	0.245315	0.997264	4	3	6	4	NP_008881	P17600
TAK1	Pan-specific	TGF-beta-activated protein-serine kinase 1	0, 0	3438.38	0.0712002	11.9252	0, 0	4943.22	5.73176	12.0686	43.7659	0.771413	0.947102	0.175689	0.714218	4	3	6	6	NP_663306	O43318
TAK1	Pan-specific	TGF-beta-activated protein-serine kinase 1	0, 0	561.069	22.4609	9.30971	0, 0	227.561	26.318	7.62744	-59.4415	-0.00651838	-0.408818	-0.402299	-1.63544	4	3	6	8	NP_663306	O43318
TAK1	Pan-specific	TGF-beta-activated protein-serine kinase 1	0, 0	366.035	21.9168	8.69351	0, 0	330.651	21.534	8.16649	-9.66694	-0.189796	-0.244239	-0.054443	-0.221324	4	3	6	10	NP_663306	O43318
TAK1	Pan-specific	TGF-beta-activated protein-serine kinase 1	0, 0	665.532	19.002	9.55604	0, 0	336.443	5.7985	8.19155	-49.4475	0.0667478	-0.23659	-0.303338	-1.23314	4	3	7	2	NP_663306	O43318
TAK1	Pan-specific	TGF-beta-activated protein-serine kinase 1	0, 0	2149.11	28.7562	11.2472	0, 0	2511.39	31.5164	11.0916	16.8572	0.569756	0.648826	0.0790692	0.321435	4	3	7	4	NP_663306	O43318
Tau	S516	Microtubule-associated protein tau	0, 0	1031.85	68.4232	10.1887	0, 0	792.717	5.27173	9.42799	-23.1749	0.254919	0.140909	-0.11401	-0.463477	4	3	7	6	NP_005901	P10636
Tau	S516+S519	Microtubule-associated protein tau	0, 0	1479.51	56.03	10.7086	0, 0	874.533	15.144	9.5697	-40.8903	0.409552	0.184173	-0.225378	-0.916214	4	3	7	8	NP_005901	P10636
Tau	S713	Microtubule-associated protein tau	0, 0	348.677	14.5208	8.62342	0, 0	375.307	13.8856	8.34925	7.63719	-0.210643	-0.18844	0.0222028	0.0902594	4	3	7	10	NP_005901	P10636
Tau	S713	Microtubule-associated protein tau	0, 0	2116.23	32.9762	11.225	0, 0	1915.37	15.4061	10.7007	-9.49119	0.56314	0.529491	-0.0336482	-0.136788	4	3	8	2	NP_005901	P10636
Tau	S717	Microtubule-associated protein tau	0, 0	394.364	34.111	8.80106	0, 0	736.074	12.2364	9.32104	86.6484	-0.157809	0.108254	0.266063	1.08161	4	3	8	4	NP_005901	P10636
Tau	S721	Microtubule-associated protein tau	0, 0	529.64	23.3812	9.22654	0, 0	626.381	18.5658	9.08823	18.2656	-0.0312554	0.0371753	0.0684307	0.278187	4	3	8	6	NP_005901	P10636
Tau	S519	Microtubule-associated protein tau	0, 0	251.456	9.55404	8.15184	0, 0	389.497	9.24334	8.4028	54.8967	-0.350908	-0.172093	0.178816	0.726928	4	3	8	8	NP_005901	P10636
Tau	S739	Microtubule-associated protein tau	0, 0	685.309	25.0693	9.59829	0, 0	795.043	17.9136	9.43222	16.0124	0.0793134	0.142199	0.062886	0.255646	4	3	8	10	NP_005901	P10636
Tau	T522	Microtubule-associated protein tau	0, 0	665.731	6.55568	9.55647	0, 0	789.727	9.01561	9.42254	18.6255	0.0668766	0.139245	0.0723679	0.294192	4	3	9	2	NP_005901	P10636
Tau	T548	Microtubule-associated protein tau	0, 0	332.276	2.68577	8.55391	0, 0	592.052	67.1343	9.00691	78.1809	-0.231318	0.0123484	0.243666	0.99056	4	3	9	4	NP_005901	P10636
TBK1	Pan-specific	Serine/threonine-protein kinase TBK1	0, 0	406	17.958	8.84301	0, 0	876.896	23.9421	9.57359	115.984	-0.145331	0.185362	0.330692	1.34434	4	3	9	6	NP_037386	Q9UHD2
TBK1	Pan-specific	Serine/threonine-protein kinase TBK1	0, 0	957.487	10.2986	10.0808	0, 0	1235.45	10.8272	10.0681	29.0304	0.222825	0.336356	0.113531	0.461529	4	3	9	8	NP_037386	Q9UHD2
TEK (TIE2)	Pan-specific	Angiopoietin-1 receptor-tyrosine kinase	0, 0	162.936	14.6125	7.52583	0, 0	441.465	60.4363	8.58349	170.945	-0.537103	-0.116927	0.420176	1.70811	4	3	9	10	NP_444515	Q02763
Tlk1	Pan-specific	Tousled-like protein-serine kinase 1	0, 0	698.15	15.6269	9.62507	0, 0	988.514	4.36832	9.74645	41.5905	0.0872797	0.238137	0.150857	0.613268	4	3	10	2	NP_036422	Q9UKI8
TPIPb	Pan-specific	Phosphatidylinositol-3,4,5-trisphosphate 3-phosphatase TPTE2	2, 2	2.07947	38.0165	1.23389	2, 2	7.18576	223.035	2.64247	245.558	-2.40854	-1.93078	0.477761	1.94221	4	3	10	4	NP_001135440.1	Q6XPS3
TRADD	Pan-specific	Tumor necrosis factor receptor type 1 associated DEATH domain protein	3, 0	1755.24	31.1009	10.9551	3, 0	3105.69	42.3367	11.398	76.938	0.482885	0.742381	0.259496	1.05491	4	3	10	6	NP_003789	Q15628
Trail	Pan-specific	Tumor necrosis factor-related apoptosis-inducing ligand	0, 0	2441.48	13.1803	11.4312	0, 0	4420.81	2.31576	11.9074	81.071	0.624488	0.897904	0.273416	1.1115	4	3	10	8	NP_003801	P50591
TrkA	Pan-specific	Nerve growth factor (NGF) receptor-tyrosine kinase	0, 0	303.008	1.74927	8.42089	0, 0	1043.02	33.7948	9.82388	244.222	-0.270885	0.261778	0.532662	2.1654	4	3	10	10	NP_002520	P04629
TrkB	Pan-specific	BNDF/NT3/4/5 receptor- tyrosine kinase	3, 3	1678.93	63.4077	10.891	3, 3	785.299	19.8135	9.41443	-53.2263	0.463812	0.136768	-0.327044	-1.32951	4	4	1	2	NP_006171	Q16620
TTK	Pan-specific	Dual specificity protein kinase	0, 0	721.401	1.78302	9.67233	0, 0	853.037	12.8924	9.53379	18.2472	0.101338	0.173211	0.0718734	0.292182	4	4	1	4	AAA61239.1	P33981
Tyk2	Pan-specific	Protein-tyrosine kinase 2 (Jak-related)	0, 0	1369.84	3.14436	10.5975	0, 0	1315.89	14.4699	10.1591	-3.93868	0.376503	0.364138	-0.0123652	-0.0502676	4	4	1	6	NP_003322	P29597
Tyk2	Pan-specific	Protein-tyrosine kinase 2 (Jak-related)	1, 0	1335.09	7.43803	10.5604	1, 0	2195.41	71.2118	10.8976	64.4385	0.365479	0.589596	0.224117	0.911088	4	4	1	8	NP_003322	P29597
Tyro10 (DDR2)	Pan-specific	Neurotrophic receptor-tyrosine kinase of discoidin domain receptor family, member 2 precursor	0, 0	230.209	33.0231	8.02447	0, 0	198.773	2.48831	7.43231	-13.6553	-0.388791	-0.468393	-0.0796025	-0.323603	4	4	1	10	NP_006173	Q16832
Tyro10 (DDR2)	Pan-specific	Neurotrophic receptor-tyrosine kinase of discoidin domain receptor family, member 2 precursor	0, 0	2419.57	50.3103	11.4182	0, 0	2562.89	22.7043	11.1209	5.92323	0.620621	0.657766	0.0371454	0.151005	4	4	2	2	NP_006173	Q16832
Tyrosine Hydroxylase	S70	Tyrosine hydroxylase isoform a	3, 0	66.6189	102.258	6.23554	3, 0	69.9289	57.2892	5.92514	4.96843	-0.920881	-0.928545	-0.00766386	-0.0311554	4	4	2	4	NP_954986	P07101
Tyrosine Hydroxylase	S18	Tyrosine hydroxylase isoform a	0, 0	152.09	16.0225	7.42646	0, 0	307.26	23.9775	8.06065	102.025	-0.566661	-0.276555	0.290106	1.17935	4	4	2	6	NP_954986	P07101
Ubiquitin	Pan-specific	Ubiquitin	1, 1	2870.99	45.7616	11.665	1, 1	3647.74	28.35	11.6301	27.055	0.694026	0.813239	0.119213	0.484629	4	4	2	8	NP_061828.1	P62988
VEGFR2 (KDR)	Y1214	Vascular endothelial growth factor receptor-tyrosine kinase 2 (Flk1)	1, 0	1598.5	91.197	10.8202	1, 0	821.334	86.1918	9.47915	-48.6184	0.442745	0.156529	-0.286215	-1.16353	4	4	2	10	NP_002244	P35968
VHR	Pan-specific	Dual specificity protein phosphatase 3	0, 0	1175.88	79.1055	10.3772	0, 0	677.38	10.1201	9.20115	-42.3936	0.310988	0.0716523	-0.239336	-0.972956	4	4	3	2	NP_004081	P51452
Vimentin	S34	Vimentin	0, 0	2466.51	11.8176	11.4459	0, 0	1949.59	16.886	10.7263	-20.9572	0.628864	0.537292	-0.0915729	-0.372265	4	4	3	4	NP_003371	P08670
Vrk1	Pan-specific	Vaccinia related protein-serine kinase 1	0, 0	732.411	32.3078	9.69419	0, 0	575.598	5.76619	8.96625	-21.4106	0.107837	-6.66151e-05	-0.107904	-0.438655	4	4	3	6	NP_003375	Q99986
Wee1	Pan-specific	Wee1 protein-tyrosine kinase	1, 1	3979.73	214.597	12.1361	1, 1	1846.15	9.22553	10.6476	-53.6113	0.834154	0.513277	-0.320877	-1.30444	4	4	3	8	NP_003381	P30291
WIP1	Pan-specific	Protein phosphatase 1D	1, 0	1788.37	48.7496	10.9821	1, 0	1236.84	59.281	10.0698	-30.8396	0.490908	0.336853	-0.154056	-0.626272	4	4	3	10	NP_003611.1.	O15297
Yes	Pan-specific	Yamaguchi sarcoma proto-oncogene-encoded tyrosine kinase	2, 2	1.29259	68.75	0.547943	2, 2	1.29123	6.25	0.166073	-0.105608	-2.61256	-2.68685	-0.0742852	-0.301987	4	4	4	2	NP_005424	P07947
Yes	Pan-specific	Yamaguchi sarcoma proto-oncogene-encoded tyrosine kinase	0, 0	332.852	0.662911	8.55641	0, 0	278.061	21.5524	7.91658	-16.4613	-0.230574	-0.320539	-0.0899648	-0.365728	4	4	4	4	NP_005424	P07947
YSK1	Pan-specific	Serine/threonine-protein kinase 25	3, 3	1571.11	21.1703	10.7952	3, 3	1934.66	53.7925	10.7152	23.1393	0.43533	0.533904	0.0985739	0.400726	4	4	4	6	NP_006365.2	O00506
ZAP70	Pan-specific	Zeta-chain (TCR) associated protein-tyrosine kinase, 70 kDa	0, 0	2710.5	537.431	11.582	0, 0	855.508	277.677	9.53797	-68.4373	0.669342	0.174485	-0.494857	-2.01171	4	4	4	8	NP_003168	P43403
ZAP70	Pan-specific	Zeta-chain (TCR) associated protein-tyrosine kinase, 70 kDa	0, 0	1055.8	29.0846	10.2218	0, 0	530.988	10.6893	8.84986	-49.7075	0.264766	-0.0355989	-0.300365	-1.22105	4	4	4	10	NP_003168	P43403
ZAP70	Y315+Y319	Zeta-chain (TCR) associated protein-tyrosine kinase, 70 kDa	0, 0	797.938	9.67217	9.81781	0, 0	538.886	53.6344	8.87117	-32.4651	0.144607	-0.0290955	-0.173702	-0.706139	4	4	5	2	NP_001070	P43403
ZAP70/Syk	Y319/Y352	Zeta-chain (TCR) associated protein-tyrosine kinase, 70 kDa/Spleen protein-tyrosine kinase	0, 0	467.241	41.3173	9.0457	0, 0	299.153	7.97654	8.02207	-35.9745	-0.0850449	-0.288334	-0.203289	-0.826415	4	4	5	4	NP_001070	P43403
ZIPK	Pan-specific	ZIP kinase (death associated protein-serine kinase 3 (DAPK3))	0, 0	444.371	19.3673	8.9733	0, 0	308.334	22.9857	8.06568	-30.6133	-0.10658	-0.275018	-0.168439	-0.684743	4	4	5	6	NP_001339	O43293
ZIPK	Pan-specific	ZIP kinase (death associated protein-serine kinase 3 (DAPK3))	0, 0	266.466	4.1326	8.23548	0, 0	305.679	26.0666	8.0532	14.716	-0.32603	-0.278828	0.0472022	0.191888	4	4	5	8	NP_001339	O43293
			MEDIAN:	1118.05				1059.14
